# Supplementary material for: The APOE locus is linked to decline in general cognitive function: 20-years follow-up in the Doetinchem Cohort Study
Source: Transl Psychiatry. 2022 Nov 29;12:496. doi: 10.1038/s41398-022-02258-5 (PMC9708640; doi:10.1038/s41398-022-02258-5)
Supplement: Supplementary file 4 — Supplementary Table 1 [file 41398_2022_2258_MOESM4_ESM.xlsx]

## Sheet: Results_Baseline cogn. function
Footnotes: - EAF: estimate of allele frequency (best linear unbiased estimator (BLUE) for alternative allele frequencies in related samples by McPeek et al. (2004)); - direction: direction of the effect estimate; - raw p-value: the reported p-value is unadjusted for multiple testing, a p-value < 1x10-4 (based on Bonferroni adjustment (0.05/435=1x10-4)) is considered statistically significant.
Association between 435 SNPs and general cognitive function
							Results for general cognitive function				Results for general cognitive function adjusted for education level
rs-number	chromosome	position	reference allele	alternative allele	N	EAF	direction	effect	SE	raw p-value	direction	effect	SE	raw p-value
rs2782653	1	43950265	C	G	2559	0.711123	-	-0.162151	0.0442546	0.000248255	-	-0.14384	0.0407304	0.000413179
rs2819336	1	44015809	T	C	2559	0.629698	-	-0.132275	0.0403538	0.00104588	-	-0.107239	0.0371505	0.00389413
rs11717383	3	52287468	G	T	2559	0.530069	+	0.105634	0.0395304	0.00753509	+	0.0858569	0.0363861	0.0182944
rs187084	3	52261031	A	G	2559	0.436902	+	0.10614	0.0397744	0.00761788	+	0.107941	0.0365991	0.003185
rs3095340	6	30726939	A	C	2559	0.145565	+	0.237981	0.0899997	0.00818739	+	0.254065	0.0828179	0.0021567
rs13105581	4	103228830	C	T	2559	0.0566659	-	-0.221599	0.0848523	0.00901235	-	-0.209252	0.0780801	0.00736307
rs6819372	4	67970101	A	G	2559	0.504202	+	0.101083	0.0400291	0.0115618	+	0.0677814	0.0368661	0.0659764
rs1428472	5	66500842	A	C	2559	0.314675	+	0.107198	0.0429959	0.0126594	+	0.104231	0.0395635	0.0084257
rs67474621	1	72577950	A	T	2559	0.489033	-	-0.102742	0.0414411	0.0131666	-	-0.0913758	0.0381363	0.0165735
rs4852252	2	71539301	T	C	2559	0.587552	+	0.0963686	0.0404181	0.017112	+	0.0863618	0.0371942	0.0202375
rs9384679	6	108864419	C	T	2559	0.372878	-	-0.0961651	0.0406731	0.018062	-	-0.0865309	0.0374286	0.0207834
rs10914462	1	32125943	A	G	2559	0.41378	-	-0.0941664	0.0399967	0.018555	-	-0.0673708	0.0368247	0.0673247
rs12489732	3	52566820	C	A	2559	0.344596	+	0.0930448	0.0410637	0.0234596	+	0.079954	0.0377902	0.0343676
rs4587178	6	98421991	T	C	2559	0.402009	-	-0.0900736	0.0401878	0.0250055	-	-0.05219	0.0370216	0.158623
rs4852259	2	71682950	C	G	2559	0.409789	+	0.0897542	0.0400681	0.0250881	+	0.0781688	0.0368731	0.0340112
rs3129977	6	30745800	A	C	2559	0.122362	+	0.261983	0.117152	0.0253336	+	0.24273	0.107802	0.024346
rs11759522	6	3450814	C	G	2559	0.424598	-	-0.0854317	0.0393689	0.0300046	-	-0.0739746	0.0362298	0.0411696
rs11970030	6	20930113	G	C	2559	0.102091	-	-0.139518	0.0661444	0.0349197	-	-0.175529	0.0608865	0.00394055
rs36004779	5	59603880	A	G	2559	0.165868	+	0.111059	0.0536515	0.0384522	+	0.0999541	0.0493709	0.0429129
rs17199964	4	102707791	G	A	2559	0.0614764	-	-0.173965	0.0840968	0.0385814	-	-0.167991	0.0773833	0.0299387
rs4976976	8	143311653	G	A	2559	0.402118	+	0.0832841	0.0404191	0.0393494	+	0.0661724	0.0372007	0.0752734
rs79046494	16	28527326	G	A	2559	0.353379	-	-0.0827474	0.0410065	0.0436005	-	-0.0736835	0.037735	0.0508604
rs34811474	4	25408838	G	A	2559	0.222228	+	0.102689	0.0509983	0.0440546	+	0.115905	0.0469308	0.0135227
rs9467777	6	26534616	C	A	2559	0.43843	-	-0.0829373	0.0412046	0.044134	-	-0.0640192	0.0379252	0.0914042
rs145104523	21	40644110	C	T	2559	0.140934	+	0.11763	0.058754	0.0452768	+	0.133172	0.0540681	0.0137767
rs11191270	10	104124605	C	T	2559	0.191031	-	-0.101204	0.0510179	0.0472891	-	-0.0740682	0.0469618	0.114749
rs4731992	7	133702097	A	G	2559	0.782308	+	0.0966314	0.0488562	0.0479428	+	0.0728949	0.0449692	0.105019
rs2726032	16	28338043	T	C	2559	0.427747	-	-0.0795302	0.0402197	0.0479974	-	-0.074842	0.0370094	0.0431513
rs9398173	6	109000316	T	C	2559	0.719156	+	0.0872035	0.0442089	0.0485488	+	0.0951021	0.0406811	0.0194004
rs6568547	6	108856378	C	T	2559	0.207121	-	-0.0953664	0.0485039	0.0492804	-	-0.0581229	0.0446653	0.193156
rs2925635	16	28622993	A	G	2559	0.609722	+	0.0822709	0.0423574	0.0521002	+	0.0883506	0.0389767	0.0234054
rs13262595	8	143316970	A	G	2559	0.55075	+	0.0762259	0.0395792	0.0541157	+	0.0577879	0.0364294	0.112672
rs7365380	1	173625710	T	C	2559	0.503294	-	-0.0756868	0.0394852	0.0552582	-	-0.0659849	0.0363356	0.0693729
rs4690029	4	2722815	T	C	2559	0.460343	-	-0.0771125	0.0402512	0.0553929	-	-0.0543516	0.0370529	0.142412
rs7487854	12	50150266	G	T	2559	0.0683316	+	0.154367	0.081981	0.0597064	+	0.151088	0.0754361	0.0451927
rs2517592	6	30093137	C	T	2559	0.218054	-	-0.115357	0.0616165	0.0611811	-	-0.0792769	0.0567222	0.162223
rs74370218	17	57095212	C	T	2559	0.364641	-	-0.0769397	0.0413616	0.062861	-	-0.0748909	0.0380595	0.049099
rs4687662	3	52870324	T	C	2559	0.218851	-	-0.0888543	0.0479104	0.0636541	-	-0.106326	0.0440928	0.015891
rs11577684	1	44254280	C	G	2559	0.354738	+	0.0728598	0.0404745	0.0718385	+	0.0538071	0.0372537	0.148643
rs4812279	20	59777491	C	A	2559	0.613966	+	0.0737354	0.0410201	0.0722493	+	0.0516887	0.0377592	0.171029
rs1158660	17	43945288	G	A	2559	0.295979	+	0.078271	0.0437814	0.0738134	+	0.0403242	0.0403248	0.317318
rs1787003	18	13104251	A	G	2559	0.584	-	-0.0710313	0.0398735	0.074845	-	-0.0687376	0.0366903	0.0610059
rs2526376	17	56427142	A	C	2559	0.612176	+	0.0717957	0.0405834	0.076879	+	0.0753149	0.0373437	0.0437163
rs230489	4	103388441	T	C	2559	0.0892456	-	-0.121599	0.0689566	0.0778318	-	-0.112903	0.0634527	0.0751859
rs9379870	6	26374410	A	G	2559	0.285975	+	0.0806853	0.0459408	0.079039	+	0.0729298	0.0422746	0.0845013
rs62194185	2	161908278	C	T	2559	0.335226	-	-0.0732582	0.0418104	0.0797479	-	-0.0295556	0.0385263	0.44299
rs2844790	6	30094113	C	G	2559	0.130329	+	0.171489	0.098452	0.0815347	+	0.187732	0.0905951	0.0382458
rs749694	10	103519784	A	G	2559	0.561953	-	-0.069995	0.0402346	0.0819166	-	-0.0603748	0.0370251	0.102966
rs2284871	2	162888055	C	T	2559	0.327938	+	0.0719139	0.0420498	0.0872279	+	0.0575889	0.0386985	0.136713
rs1702877	12	56427808	C	T	2559	0.338964	+	0.0702614	0.0412791	0.0887353	+	0.0810592	0.0379868	0.0328528
rs9879090	3	52648265	T	C	2559	0.565249	+	0.0682447	0.0401993	0.0895722	+	0.0672793	0.03699	0.068934
rs34592089	4	102926923	G	A	2559	0.029578	-	-0.202094	0.12005	0.0922964	-	-0.217007	0.110468	0.0494803
rs3755799	3	52809193	G	A	2559	0.347116	+	0.068515	0.0408329	0.0933599	+	0.0624261	0.037574	0.0966298
rs12918191	16	50945156	A	G	2559	0.229702	-	-0.0760827	0.0461186	0.0990008	-	-0.0569176	0.0424461	0.17994
rs11209943	1	72750500	A	G	2559	0.576202	-	-0.0651098	0.0395067	0.0993381	-	-0.0778313	0.0363574	0.032296
rs62422686	6	98661637	G	C	2559	0.289068	+	0.0728944	0.0442743	0.0996754	+	0.0314407	0.0407853	0.440776
rs11126396	2	73565143	C	T	2559	0.293299	-	-0.0704933	0.0432449	0.103082	-	-0.0523348	0.0398014	0.188544
rs28657585	3	48736216	A	T	2559	0.135209	+	0.0930047	0.0573021	0.104577	+	0.0784414	0.0527317	0.136868
rs58859557	1	44010456	C	T	2559	0.0654814	+	0.132822	0.0823195	0.106638	+	0.110558	0.0757545	0.144449
rs1895471	19	31942961	A	G	2559	0.335164	-	-0.0663047	0.0414829	0.109963	-	-0.068388	0.0381712	0.0731948
rs1363119	19	18444809	A	G	2559	0.536271	+	0.0652744	0.0408972	0.110475	+	0.0472241	0.0376415	0.209633
rs2428507	6	30229306	A	G	2559	0.386284	-	-0.0739852	0.0463719	0.110606	-	-0.0539297	0.04268	0.20638
rs71413877	2	100924822	G	A	2559	0.0346932	+	0.172958	0.110488	0.11749	+	0.116467	0.101701	0.252132
rs12713315	2	56458509	T	C	2559	0.294059	-	-0.0667667	0.0427292	0.118157	-	-0.071239	0.0393184	0.0700098
rs6772177	3	52497778	C	T	2559	0.147299	-	-0.0883254	0.0566794	0.119154	-	-0.106799	0.0521614	0.0406117
rs9949444	18	50695904	A	C	2559	0.362574	+	0.0627071	0.040296	0.11967	+	0.0417386	0.0370918	0.26047
rs62037363	16	28865042	T	C	2559	0.416996	-	-0.0608517	0.0396134	0.124504	-	-0.0542825	0.0364521	0.136448
rs6503863	17	56517034	G	A	2559	0.444934	+	0.0592964	0.0388451	0.12689	+	0.0542373	0.0357446	0.129177
rs3799378	6	26404374	A	G	2559	0.233764	+	0.0763596	0.0503821	0.129618	+	0.0610513	0.0463652	0.187924
rs9477970	6	19082663	T	A	2559	0.181355	+	0.0778568	0.0514912	0.130523	+	0.0907122	0.0473841	0.0555686
rs4244612	8	145741702	C	G	2559	0.415425	+	0.0641423	0.0427101	0.133147	+	0.0760554	0.0393041	0.0529843
rs2056923	6	27689939	T	C	2559	0.156643	-	-0.093318	0.0624604	0.135167	-	-0.074357	0.0574806	0.195803
rs2591125	2	155730202	A	G	2559	0.737625	+	0.0654094	0.0439924	0.137059	+	0.0588765	0.0404814	0.145832
rs58874647	22	42386269	C	T	2559	0.29389	+	0.0644839	0.0434804	0.13806	+	0.0801452	0.0400157	0.045194
rs31770	5	165496438	C	G	2559	0.677513	-	-0.0624599	0.0421616	0.138489	-	-0.0717475	0.038798	0.0644207
rs3843738	17	43739194	A	G	2559	0.467487	+	0.0577359	0.0390062	0.138827	+	0.0288359	0.0359173	0.422066
rs12485060	22	34265796	T	C	2559	0.402005	+	0.0604353	0.0408856	0.139366	+	0.0575854	0.0376217	0.125858
rs6778735	3	52565100	T	C	2559	0.563103	+	0.0587738	0.0398721	0.140466	+	0.0473185	0.0366927	0.197194
rs2388334	6	98591622	A	G	2559	0.444837	+	0.0574687	0.0392295	0.142938	+	0.041061	0.0361056	0.255435
rs36051354	3	52986012	T	C	2559	0.301986	-	-0.0628806	0.0431643	0.145178	-	-0.0819996	0.0397281	0.0390157
rs74796574	2	155654998	T	C	2559	0.047111	+	0.137896	0.0953451	0.148099	+	0.123046	0.0877359	0.160779
rs4949460	1	32143138	G	A	2559	0.551445	+	0.0576218	0.0398872	0.148565	+	0.0341389	0.036719	0.35251
rs242934	17	43936664	G	C	2559	0.445145	+	0.0572994	0.0399672	0.151669	+	0.0224542	0.0368121	0.541883
rs6855246	4	103112470	A	G	2559	0.0494627	-	-0.134909	0.0946806	0.15419	-	-0.177821	0.0871444	0.0412969
rs9257802	6	29343355	C	T	2559	0.181467	+	0.085639	0.060231	0.155072	+	0.0656031	0.0554302	0.2366
rs10914457	1	32094261	C	A	2559	0.421416	+	0.0563988	0.0405235	0.163996	+	0.0302548	0.0373081	0.417398
rs7412	19	45412079	C	T	2559	0.0867542	-	-0.0961179	0.0695278	0.166837	-	-0.0812314	0.0639807	0.204218
rs34506349	2	100598726	G	A	2559	0.0334564	+	0.157107	0.114	0.168161	+	0.0733981	0.104971	0.484412
rs35792732	7	132929804	C	T	2559	0.212834	-	-0.0676186	0.0490876	0.168355	-	-0.0318706	0.0451993	0.48074
rs13023088	2	100576304	C	T	2559	0.149321	+	0.0780135	0.0570499	0.171481	+	0.0255641	0.052552	0.626646
rs7758926	6	98785796	A	G	2559	0.143411	-	-0.0779871	0.0571589	0.172445	-	-0.0382092	0.0526282	0.467825
rs10798879	1	32096815	T	C	2559	0.633209	+	0.0559125	0.0411402	0.174123	+	0.0457963	0.0378586	0.226407
rs9864170	3	85610908	A	G	2559	0.881755	+	0.0829522	0.0612163	0.175396	+	0.062391	0.0563371	0.268096
rs2523933	6	29932292	G	T	2559	0.322022	+	0.0717425	0.0529451	0.175406	+	0.0536878	0.0487254	0.270529
rs935116	15	87973743	G	A	2559	0.626941	-	-0.0551403	0.0407055	0.17554	-	-0.050182	0.0374565	0.180329
rs6741949	2	162910223	G	C	2559	0.457241	-	-0.0549625	0.0406143	0.175966	-	-0.0545499	0.0373718	0.144385
rs6882046	5	87968864	A	G	2559	0.261335	+	0.0605207	0.0451299	0.179909	+	0.0506421	0.0415294	0.222682
rs246776	1	44274699	C	T	2559	0.457339	+	0.0517819	0.0393392	0.188076	+	0.027429	0.0362162	0.448829
rs35116560	17	43804186	T	C	2559	0.407603	+	0.0528449	0.0402495	0.189205	+	0.0457917	0.0370375	0.216325
rs1724425	17	43781747	C	T	2559	0.428864	-	-0.0520421	0.0397334	0.190269	-	-0.0402333	0.0365653	0.271196
rs7518151	1	32061851	T	C	2559	0.712577	+	0.0566447	0.0436453	0.194342	+	0.051446	0.0401615	0.200201
rs1343775	1	41757993	A	G	2559	0.212206	-	-0.0616627	0.0480386	0.199279	-	-0.049859	0.0442068	0.25938
rs3130127	6	30391975	A	T	2559	0.254279	+	0.074105	0.0584403	0.204781	+	0.05362	0.0537831	0.318781
rs55985762	14	89715495	A	T	2559	0.775307	+	0.0616345	0.0486699	0.205377	+	0.0642108	0.0447844	0.151636
rs8070135	17	56459063	G	A	2559	0.343628	-	-0.0519031	0.0416191	0.212361	-	-0.0686733	0.0383043	0.0729991
rs117793008	10	104198528	A	G	2559	0.0619801	-	-0.105724	0.0851403	0.214325	-	-0.0142992	0.0784586	0.855385
rs7699872	4	166195670	T	A	2559	0.404636	-	-0.0513343	0.0414589	0.215643	-	-0.0533085	0.0381491	0.162302
rs111599092	3	49502779	G	A	2559	0.11689	-	-0.0752859	0.060986	0.217025	-	-0.0799806	0.0561175	0.15409
rs3893463	6	29935405	C	T	2559	0.427511	+	0.0553169	0.0451798	0.220811	+	0.0380843	0.0415805	0.359711
rs61874768	10	103880118	G	T	2559	0.180752	-	-0.0625721	0.0511184	0.220929	-	-0.0805314	0.0470447	0.0869323
rs11884495	2	162059969	A	T	2559	0.4901	-	-0.046908	0.0387133	0.225636	-	-0.0114918	0.0356607	0.74726
rs17420654	4	16414810	C	T	2559	0.313422	-	-0.0514649	0.0426912	0.228005	-	-0.0213278	0.0393079	0.587417
rs2346449	7	133733917	G	T	2559	0.639527	+	0.0507747	0.0421769	0.228647	+	0.0669533	0.0388169	0.0845547
rs7590388	2	101042122	T	G	2559	0.545231	+	0.0482744	0.0401512	0.229242	-	-0.00444034	0.0370271	0.904545
rs62253086	3	85393815	T	G	2559	0.0828419	-	-0.0860765	0.0717798	0.23046	-	-0.0727031	0.0660521	0.27103
rs62047280	16	61582586	G	A	2559	0.186082	+	0.0600606	0.0507364	0.236501	-	-0.0114586	0.0468043	0.806596
rs56151722	3	71482840	A	G	2559	0.760554	-	-0.0545001	0.0461817	0.237951	-	-0.0314439	0.0425082	0.459474
rs56016333	7	104596248	T	C	2559	0.370474	+	0.0483981	0.0411059	0.239036	+	0.0252613	0.0378395	0.504395
rs8065165	17	43970317	C	T	2559	0.167884	+	0.0633877	0.0541075	0.241393	+	0.027303	0.0498161	0.58364
rs180020	6	16296824	A	G	2559	0.188315	-	-0.0591325	0.0504996	0.241619	-	-0.0831579	0.0464812	0.0736045
rs9921412	16	71988106	C	T	2559	0.715515	+	0.0509723	0.0435497	0.241823	+	0.0315044	0.040083	0.43188
rs151411	4	103138628	A	C	2559	0.203908	+	0.0565525	0.0484614	0.243226	+	0.0448587	0.0445957	0.314465
rs2765042	14	103990745	G	A	2559	0.338442	+	0.0479493	0.0411727	0.244185	+	0.0617389	0.037891	0.103232
rs2457192	16	12197441	C	A	2559	0.67309	-	-0.0502827	0.0432629	0.24513	-	-0.0374281	0.0398134	0.347173
rs77944304	1	72582779	C	T	2559	0.301267	+	0.0491542	0.0428024	0.250804	+	0.0464193	0.0393854	0.23856
rs11896887	2	163830427	A	G	2559	0.543299	+	0.0454222	0.0397879	0.253618	+	0.00294927	0.0366647	0.935888
rs3113262	7	69993342	G	C	2559	0.499242	+	0.0452808	0.0396792	0.253798	+	0.0413428	0.0365118	0.257502
rs74944275	5	102726073	C	T	2559	0.0496534	+	0.103168	0.0908176	0.255959	+	0.0682477	0.0835828	0.414198
rs11720236	3	127161689	T	G	2559	0.158537	+	0.0612504	0.0542711	0.259066	+	0.0717032	0.0499406	0.151068
rs1541102	21	40628765	C	T	2559	0.352438	+	0.0463023	0.0412027	0.261111	+	0.0406071	0.0379141	0.284157
rs10806984	6	24181831	A	C	2559	0.349683	-	-0.0461543	0.0412106	0.262731	-	-0.0264573	0.0379316	0.485491
rs17411061	18	50795113	C	T	2559	0.447107	-	-0.0437609	0.0392007	0.264281	-	-0.0519911	0.0360731	0.149508
rs2064853	20	47675176	T	A	2559	0.588347	-	-0.04487	0.0402377	0.264798	-	-0.0582014	0.0370304	0.116016
rs13101632	4	103034391	G	A	2559	0.0736606	-	-0.0886632	0.0806003	0.271317	-	-0.0970213	0.0741665	0.190821
rs7873907	9	92225483	T	C	2559	0.512445	+	0.04458	0.0406276	0.272517	+	0.0311655	0.0373892	0.404539
rs28892332	2	118536571	C	T	2559	0.0418755	+	0.108507	0.0989052	0.272608	+	0.0590199	0.0910381	0.516792
rs421211	5	139581773	G	A	2559	0.553765	+	0.0432074	0.0394238	0.273091	+	0.0340468	0.0362788	0.348
rs2685200	2	82205627	A	G	2559	0.3153	-	-0.0457994	0.0422998	0.278928	-	-0.0551081	0.0389252	0.15685
rs2024449	16	53494617	T	C	2559	0.437947	-	-0.0421799	0.0393269	0.283476	-	-0.0298094	0.0361918	0.410138
rs55658584	7	104994721	G	A	2559	0.315536	+	0.0471624	0.0441652	0.285582	+	0.0431821	0.0406396	0.287981
rs112223196	16	28298418	A	C	2559	0.252166	-	-0.0492979	0.0463961	0.287989	-	-0.025897	0.0427059	0.544246
rs2420551	1	69438777	T	A	2559	0.921814	+	0.0785989	0.0739914	0.288113	+	0.0666009	0.0680865	0.327985
rs640177	5	88002084	T	A	2559	0.587686	-	-0.0425694	0.0401867	0.289467	-	-0.0185684	0.0369952	0.615728
rs10786662	10	103989812	G	C	2559	0.560827	-	-0.0411	0.0391593	0.293921	-	-0.0350292	0.0360341	0.330994
rs9379850	6	26343057	C	G	2559	0.176646	+	0.0601013	0.0573327	0.294505	+	0.0511265	0.0527571	0.3325
rs497523	16	28577931	T	C	2559	0.368207	+	0.0446797	0.0431756	0.300745	+	0.0436751	0.0397286	0.271622
rs6066861	20	47422577	G	A	2559	0.322572	-	-0.0453132	0.0439954	0.303033	-	-0.0211349	0.0404986	0.601763
rs35741362	6	27007687	T	C	2559	0.129534	-	-0.0709948	0.0690384	0.303791	-	-0.0749089	0.0635269	0.238331
rs2624839	3	50202231	T	C	2559	0.399693	-	-0.0411476	0.0402403	0.306522	-	-0.0278635	0.0370328	0.451811
rs1391438	4	106151843	T	C	2559	0.664206	-	-0.0416779	0.041113	0.310707	-	-0.0434728	0.0378308	0.250499
rs13201341	6	25822661	C	T	2559	0.0905533	+	0.0810566	0.0805318	0.314167	+	0.0070311	0.0741824	0.924489
rs2074404	17	44865439	T	G	2559	0.232077	-	-0.047096	0.0468841	0.315128	-	-0.0229567	0.0431556	0.594761
rs72793807	16	28651732	C	T	2559	0.286581	-	-0.0448441	0.0449105	0.318027	-	-0.0306232	0.0413303	0.458731
rs77418166	6	98204498	C	T	2559	0.0844623	+	0.0754803	0.0756982	0.318706	+	0.018152	0.0697058	0.794548
rs8016504	14	33308021	C	A	2559	0.522296	-	-0.0384767	0.038896	0.322555	-	-0.0362836	0.0357908	0.310693
rs13107325	4	103188709	C	T	2559	0.0381313	-	-0.101022	0.102644	0.32502	-	-0.130377	0.094459	0.167511
rs17032400	4	103190229	T	C	2559	0.452552	+	0.0395894	0.040235	0.325137	+	0.024586	0.0370294	0.506716
rs2647249	4	106185663	C	T	2559	0.796693	-	-0.0477797	0.0485924	0.325472	-	-0.0469744	0.044713	0.293454
rs11648192	16	28618708	C	T	2559	0.425472	+	0.0416407	0.0423729	0.325745	+	0.0328714	0.0389921	0.399213
rs79245415	6	98323549	C	G	2559	0.119322	+	0.062562	0.0638058	0.326836	+	0.0305974	0.0587306	0.602381
rs2471738	17	44076063	C	T	2559	0.208677	+	0.0467064	0.0481217	0.331754	+	0.0652229	0.0442882	0.140834
rs73843290	3	85145836	T	C	2559	0.029245	-	-0.114039	0.117573	0.332076	-	-0.0977241	0.10819	0.366384
rs9836970	3	23949839	G	A	2559	0.202209	-	-0.0466361	0.0488639	0.339877	-	-0.0481622	0.0449628	0.284099
rs39302	7	21467190	T	C	2559	0.784961	-	-0.0458992	0.0482103	0.341066	-	-0.0327185	0.0443656	0.460834
rs830386	5	165479749	A	C	2559	0.748747	-	-0.0438067	0.0462081	0.343114	-	-0.0447049	0.0425191	0.293072
rs4772729	13	106647578	C	G	2559	0.841708	-	-0.0521514	0.0550399	0.343375	-	-0.00913691	0.0506853	0.856942
rs3823572	7	133680601	G	A	2559	0.448	+	0.038295	0.0406626	0.346309	+	0.0577725	0.0374272	0.122686
rs62358087	5	107170148	A	G	2559	0.184895	+	0.0472591	0.0504197	0.348597	+	0.0391701	0.0463959	0.398525
rs4716325	6	19025741	G	C	2559	0.291682	+	0.0406138	0.0433958	0.349328	+	0.0324202	0.039933	0.416869
rs1150735	6	30045199	G	A	2559	0.40562	+	0.0440796	0.0473967	0.352363	+	0.0467646	0.0436129	0.283601
rs233811	4	103211254	A	C	2559	0.31614	+	0.0391068	0.0421843	0.353903	+	0.0412169	0.0388166	0.28831
rs34180096	7	104608592	T	C	2559	0.478239	+	0.0363614	0.0393647	0.35564	+	0.01883	0.0362312	0.603259
rs28433345	16	28883327	T	C	2559	0.633225	-	-0.038057	0.0416121	0.360419	-	-0.0365562	0.03829	0.339719
rs13428598	2	144250487	C	T	2559	0.393789	-	-0.0362767	0.0396779	0.360571	-	-0.0576966	0.0365237	0.114175
rs2007481	7	69996371	A	G	2559	0.339778	+	0.0377619	0.0413959	0.361656	+	0.0334041	0.0380916	0.380518
rs1732664	12	79747487	T	C	2559	0.650373	+	0.0419556	0.0471837	0.373897	+	0.0533609	0.0434199	0.21909
rs885916	6	30202571	C	T	2559	0.144392	+	0.0804807	0.0907151	0.374981	+	0.0712859	0.0834739	0.39311
rs10858096	1	109967104	C	A	2559	0.528462	+	0.0354457	0.0404274	0.38061	+	0.0318601	0.0372002	0.391749
rs1046953	3	50197097	C	T	2559	0.450441	+	0.03486	0.0397621	0.380641	+	0.0111474	0.0366042	0.760718
rs11168951	12	49661715	C	T	2559	0.0846919	+	0.0632168	0.0726304	0.384088	+	0.0650998	0.0668319	0.330016
rs17589603	1	72632885	A	G	2559	0.123256	+	0.0533256	0.0614973	0.385875	+	0.0407616	0.0565906	0.471347
rs71324996	3	49834767	A	C	2559	0.280618	+	0.037752	0.0436953	0.387597	+	0.0515993	0.040212	0.199428
rs4652802	1	183426758	A	G	2559	0.44588	+	0.0344159	0.0399059	0.388453	+	0.0118837	0.0367349	0.746318
rs3131064	6	30763893	T	C	2559	0.146542	+	0.0755559	0.0886146	0.393862	+	0.0644802	0.0815416	0.429081
rs2336670	3	52998504	T	G	2559	0.666636	-	-0.036227	0.0425574	0.39463	-	-0.0327998	0.0391601	0.402265
rs926300	6	27059443	A	T	2559	0.19043	-	-0.0469735	0.0552206	0.394963	-	-0.0427356	0.0508123	0.400321
rs143699161	17	43748712	A	G	2559	0.254058	+	0.0393449	0.0462954	0.3954	+	0.0116363	0.0426189	0.784828
rs770463	5	88194950	C	T	2559	0.52716	+	0.0326816	0.0387183	0.39862	+	0.0128184	0.0356391	0.719092
rs10911301	1	183282575	A	G	2559	0.481633	-	-0.0332332	0.039619	0.40157	-	-0.0123386	0.0364689	0.735113
rs1144	7	104756355	T	C	2559	0.364412	-	-0.034366	0.0410165	0.40211	-	-0.0241095	0.0377449	0.522986
rs424029	3	85010039	G	A	2559	0.0327429	-	-0.094913	0.113423	0.402702	-	-0.120409	0.104375	0.248655
rs62170823	2	155664656	A	G	2559	0.343174	+	0.0348379	0.0416705	0.403136	+	0.0411783	0.0383448	0.282869
rs1620977	1	72729142	A	G	2559	0.74388	+	0.0380224	0.0456348	0.404738	+	0.0698922	0.0420175	0.0962308
rs61754230	12	72179446	C	T	2559	0.0135344	+	0.139747	0.169012	0.408325	+	0.111006	0.155524	0.475379
rs429358	19	45411941	T	C	2559	0.159195	+	0.0441044	0.0534841	0.409584	+	0.0462119	0.0492142	0.347733
rs11716948	3	49431903	C	T	2559	0.265527	+	0.0371415	0.0450879	0.410078	+	0.0528938	0.0414947	0.202412
rs12938031	17	43854502	A	G	2559	0.384329	-	-0.0322775	0.039711	0.416326	-	-0.0253592	0.036542	0.4877
rs2280405	3	49895052	G	C	2559	0.477923	-	-0.0330354	0.0408576	0.418775	-	-0.0337934	0.0375957	0.368726
rs1977200	6	26466392	G	A	2559	0.765418	+	0.041116	0.0511247	0.421264	+	0.0534677	0.0470466	0.255754
rs1044258	10	103605714	T	C	2559	0.373389	-	-0.0332626	0.0413821	0.421516	-	-0.0221665	0.0380818	0.560516
rs4778988	15	82540337	T	C	2559	0.368907	-	-0.0325163	0.0408491	0.426026	-	-0.0205118	0.037592	0.585312
rs2273558	6	26466035	A	C	2559	0.320148	+	0.0348726	0.0443194	0.431371	+	0.0322053	0.0407813	0.429699
rs6760964	2	73387386	C	G	2559	0.375187	+	0.0316444	0.040454	0.434078	+	0.026228	0.0372251	0.481073
rs4294650	13	21356540	C	T	2559	0.306565	+	0.0329961	0.0422736	0.435074	+	0.0355666	0.0388988	0.360539
rs77179555	2	100309124	C	G	2559	0.0227884	+	0.105805	0.13587	0.436143	+	0.0262182	0.125078	0.833968
rs6914699	6	29934022	T	C	2559	0.394881	-	-0.0403194	0.0517914	0.436277	-	-0.0377757	0.0476567	0.427974
rs9916613	17	28682453	T	A	2559	0.365611	-	-0.0318087	0.0408699	0.436398	-	-0.0522137	0.0376189	0.165148
rs79470265	14	98649129	A	C	2559	0.194689	+	0.0391323	0.0503935	0.437434	+	0.0273783	0.0463735	0.554931
rs2426132	20	47723127	G	C	2559	0.45727	-	-0.0308742	0.0399659	0.43981	-	-0.0464082	0.0367822	0.207056
rs9480861	6	108858460	C	T	2559	0.409187	-	-0.0303234	0.0392948	0.440298	-	-0.0291438	0.0361577	0.420231
rs61572747	17	43460891	A	G	2559	0.257421	-	-0.0352283	0.0464725	0.448423	-	-0.0105491	0.0427777	0.805216
rs10761765	10	65188973	A	G	2559	0.816073	+	0.0377946	0.0499456	0.44922	+	0.0337109	0.0459585	0.463249
rs28645341	14	30174078	T	C	2559	0.312235	-	-0.0326676	0.0432121	0.449661	-	-0.047979	0.0397686	0.227642
rs7613360	3	49916710	C	T	2559	0.372218	-	-0.030066	0.0398452	0.450507	-	-0.00979732	0.0366762	0.789369
rs12441495	15	41222487	G	C	2559	0.123682	-	-0.0460713	0.0615628	0.454241	-	-0.0162686	0.0566648	0.774034
rs7978070	12	14511806	T	C	2559	0.472804	+	0.029322	0.039901	0.46242	-	-0.00607527	0.0367523	0.868706
rs2571400	6	29927722	C	G	2559	0.499019	-	-0.032491	0.0452666	0.472899	-	-0.0272532	0.0416534	0.512928
rs4720476	7	44773310	C	T	2559	0.565977	-	-0.0294622	0.0415455	0.478228	-	-0.0186042	0.038232	0.626533
rs7618519	3	49772708	A	T	2559	0.526073	-	-0.0272152	0.0387046	0.481962	-	-0.0357401	0.0356168	0.315638
rs702223	9	23813840	C	A	2559	0.361431	+	0.0291114	0.0414703	0.482691	+	0.0146485	0.0381654	0.701115
rs6074798	20	14761710	G	A	2559	0.498965	+	0.0278758	0.0397189	0.482786	+	0.00328552	0.0365657	0.928405
rs10846167	12	15515945	C	T	2559	0.297549	-	-0.0300017	0.0428494	0.483823	+	0.0151415	0.0394843	0.701362
rs11596211	10	101840119	T	A	2559	0.336282	-	-0.0293547	0.04206	0.485225	-	-0.0221041	0.0387036	0.567923
rs151231	16	28582849	A	G	2559	0.54291	-	-0.0281671	0.0407515	0.489446	-	-0.0297443	0.0374982	0.42765
rs11678106	2	82444107	C	T	2559	0.520654	-	-0.0274772	0.0398277	0.490256	-	-0.0179462	0.0366507	0.624377
rs77482156	6	25199853	T	C	2559	0.0571362	+	0.0613899	0.0891833	0.491228	-	-0.0130219	0.0821361	0.874031
rs62236533	22	41992169	G	A	2559	0.0997636	+	0.0472566	0.068749	0.491844	+	0.0625359	0.0632643	0.322914
rs4500960	2	162818621	C	T	2559	0.476841	-	-0.0269926	0.039418	0.493483	-	-0.0227593	0.0362716	0.530352
rs7802313	7	132927792	T	C	2559	0.561935	-	-0.026989	0.0397924	0.497616	-	-0.0166738	0.0366187	0.648869
rs36162392	6	26569135	T	C	2559	0.106672	+	0.0538091	0.0802481	0.502517	+	0.0168848	0.0738614	0.819179
rs1796518	6	26388672	C	T	2559	0.362445	+	0.0283482	0.0424997	0.504758	+	0.00244428	0.0391252	0.950186
rs79582714	1	20883608	C	T	2559	0.109281	+	0.0416973	0.0625937	0.50531	+	0.0660435	0.0576075	0.251614
rs75477016	6	98781196	C	T	2559	0.127712	+	0.0392332	0.0615275	0.5237	+	0.0318237	0.0566165	0.574053
rs10133551	14	33282232	T	C	2559	0.412505	-	-0.0254423	0.0400935	0.525707	-	-0.0262631	0.0368926	0.47654
rs7646366	3	49470668	G	A	2559	0.301268	-	-0.0267323	0.0424339	0.528711	-	-0.0270077	0.0390462	0.489135
rs2189373	6	30223428	C	T	2559	0.183123	+	0.0437372	0.0694681	0.528955	+	0.0364313	0.0639229	0.568728
rs429479	6	29372323	A	G	2559	0.108023	+	0.0649643	0.103323	0.529511	+	0.00590055	0.0951133	0.950533
rs6906737	6	98345853	T	A	2559	0.449966	+	0.0245838	0.0392209	0.530787	-	-0.00356973	0.0361133	0.921259
rs527825	1	183340238	A	G	2559	0.584516	-	-0.0249673	0.0399935	0.532441	-	-0.00408673	0.0368134	0.911607
rs13425585	2	157487273	C	G	2559	0.469677	-	-0.0248922	0.0398889	0.532601	-	-0.0157516	0.0367068	0.667836
rs1233578	6	28712247	A	G	2559	0.140875	+	0.0444766	0.0714703	0.533738	+	0.0439942	0.0657644	0.503516
rs28374519	16	28489342	G	A	2559	0.405837	+	0.0257077	0.0419234	0.53974	+	0.0218706	0.0385768	0.570757
rs750155	16	28620572	C	T	2559	0.491552	-	-0.025234	0.0411733	0.53996	-	-0.029299	0.0378866	0.439325
rs13253386	8	14002020	T	G	2559	0.503384	+	0.0241642	0.0394599	0.540291	+	0.02746	0.0363099	0.44949
rs9467714	6	26340785	G	A	2559	0.123209	+	0.0433832	0.0713561	0.543199	-	-0.00678141	0.0657007	0.917791
rs5758605	22	42541349	G	A	2559	0.463928	-	-0.0237779	0.0391878	0.544005	-	-0.0459685	0.0360739	0.202562
rs61104616	5	88163771	G	A	2559	0.512424	-	-0.0235369	0.0389289	0.545437	-	-0.00284562	0.0358339	0.936705
rs6964771	7	21410035	C	G	2559	0.438267	+	0.0235912	0.0391358	0.54664	-	-0.00241546	0.0360317	0.946552
rs11210871	1	44029353	C	G	2559	0.70471	+	0.0262006	0.0434734	0.546721	+	0.0266677	0.0400027	0.504996
rs34734335	9	23911098	G	A	2559	0.568004	-	-0.0241443	0.0402727	0.548825	-	-0.0446294	0.0370697	0.228616
rs12709186	16	7249472	G	A	2559	0.322725	+	0.0247506	0.0416042	0.551907	+	0.0219039	0.0382829	0.567215
rs11865256	16	7265070	C	T	2559	0.416907	+	0.0238344	0.0402268	0.553515	+	0.0242027	0.0370153	0.513204
rs179994	6	16320987	A	C	2559	0.402879	-	-0.0237071	0.0400961	0.554348	-	-0.0280019	0.0368955	0.447881
rs2309812	2	100869702	C	T	2559	0.380613	-	-0.0238343	0.0403481	0.554711	-	-0.050699	0.0371478	0.172319
rs10031823	4	103125031	T	C	2559	0.61452	+	0.0237039	0.0402708	0.556122	+	0.0210637	0.0370559	0.569743
rs1699462	9	23857083	G	T	2559	0.417229	-	-0.0233629	0.0400255	0.559423	-	-0.0303836	0.0368315	0.409408
rs3823427	6	27256346	G	C	2559	0.233427	-	-0.028819	0.0493868	0.559532	-	-0.0271993	0.045444	0.54949
rs9856289	3	123898877	A	C	2559	0.285944	+	0.0251944	0.0436026	0.563387	+	0.00468291	0.0401329	0.90711
rs11130226	3	49993191	T	G	2559	0.489105	-	-0.022331	0.0388735	0.565661	-	-0.0027865	0.0357815	0.937927
rs7146202	14	33303517	A	G	2559	0.54373	-	-0.0223242	0.038885	0.565895	-	-0.00904957	0.0357859	0.80036
rs6801153	3	24113697	T	C	2559	0.767097	-	-0.0268638	0.047242	0.569599	-	-0.0634503	0.0435035	0.144699
rs9262120	6	30565853	G	A	2559	0.132313	-	-0.0549016	0.0980443	0.575502	-	-0.0406368	0.0902193	0.652406
rs1951167	14	37008149	G	A	2559	0.554644	+	0.0219461	0.0392976	0.57653	+	0.021664	0.0361602	0.549099
rs9295486	6	20896553	T	C	2559	0.468254	+	0.0215796	0.0388692	0.578769	+	0.0446855	0.0357821	0.211729
rs11640533	16	53412862	C	T	2559	0.422734	+	0.0221885	0.0399947	0.579041	+	0.0184166	0.0368021	0.616777
rs3817334	11	47650993	C	T	2559	0.387847	+	0.0217642	0.0400271	0.586622	+	0.0578167	0.0368694	0.116846
rs7599488	2	60718347	C	T	2559	0.429174	-	-0.021514	0.0396365	0.587279	-	-0.00997733	0.036476	0.784445
rs62484026	7	127792094	G	A	2559	0.249395	-	-0.026009	0.0483413	0.590557	-	-0.00595112	0.0444917	0.893594
rs10875914	12	49422094	A	G	2559	0.39179	+	0.0218137	0.0405638	0.590742	+	0.0227016	0.0373254	0.54305
rs11130194	3	49475689	G	A	2559	0.411839	+	0.0216535	0.0404406	0.592346	+	0.0156014	0.037213	0.675036
rs6095417	20	47678201	G	A	2559	0.334903	-	-0.0218895	0.0415678	0.598474	-	-0.031424	0.0382518	0.41136
rs7998050	13	58473866	A	G	2559	0.689849	+	0.0225928	0.0434531	0.603109	+	0.0409978	0.0399931	0.305306
rs7609050	2	156021862	A	C	2559	0.522905	+	0.0201294	0.0388664	0.60452	+	0.0317052	0.0357675	0.375388
rs6890684	5	60615886	A	G	2559	0.508394	-	-0.0206741	0.0399598	0.604897	-	-0.0165073	0.0367701	0.65348
rs11764631	7	127179493	G	A	2559	0.408296	-	-0.0203415	0.0395306	0.60685	-	-0.0326846	0.0363792	0.36895
rs1408579	10	101912194	C	T	2559	0.485959	-	-0.0204958	0.0398716	0.607221	-	-0.00349723	0.0366969	0.924076
rs200991	6	27815494	C	A	2559	0.149909	-	-0.0331511	0.0651644	0.610941	-	-0.0466022	0.0599652	0.437067
rs11793831	9	23362311	G	T	2559	0.418954	-	-0.0201827	0.0400698	0.61448	-	-0.0639087	0.0369264	0.0835044
rs4851300	2	100958804	C	A	2559	0.362192	+	0.0207696	0.0415334	0.617025	-	-0.0270426	0.038282	0.479936
rs1362104	6	30101656	G	A	2559	0.384721	-	-0.0236871	0.0478372	0.620487	-	-0.0144868	0.0440202	0.742085
rs6124077	20	59815020	A	G	2559	0.507976	+	0.0195748	0.0401225	0.625637	-	-0.00254598	0.0369336	0.945042
rs516902	1	96700020	C	T	2559	0.61609	+	0.0199611	0.0411186	0.627356	+	0.014361	0.0378367	0.704278
rs62439690	7	21417556	G	A	2559	0.250853	-	-0.0222278	0.0458248	0.627634	-	-0.0391886	0.0421737	0.352776
rs12170228	22	42247695	C	T	2559	0.454056	-	-0.0192948	0.0398368	0.62814	-	-0.042929	0.0366728	0.241762
rs80170948	5	64020316	T	G	2559	0.0431962	+	0.0504189	0.104416	0.629191	+	0.0286904	0.0960851	0.76525
rs10853627	18	50706073	T	C	2559	0.446246	+	0.0189235	0.0393846	0.630887	+	0.0138324	0.0362411	0.702701
rs9366673	6	26893329	C	G	2559	0.222301	+	0.0251169	0.0529199	0.635058	+	0.027017	0.048695	0.579017
rs112780312	1	153797015	G	A	2559	0.273333	-	-0.0210321	0.0445445	0.636812	-	-0.0323138	0.0409916	0.430519
rs10218712	1	41832297	T	G	2559	0.293981	-	-0.0204122	0.0435734	0.63946	-	-0.0209329	0.0400947	0.60161
rs10996430	10	67213589	A	G	2559	0.259935	-	-0.0214545	0.0458261	0.639662	-	-0.0358139	0.0421728	0.395759
rs7186834	16	7673255	T	C	2559	0.394702	-	-0.0185097	0.0399625	0.643238	+	0.0103544	0.0367965	0.778407
rs7746199	6	27261324	C	T	2559	0.159438	+	0.0275619	0.0596402	0.643984	+	0.0199458	0.0548799	0.716273
rs407102	1	109846278	C	T	2559	0.706016	+	0.0195479	0.0431302	0.650383	+	0.0206817	0.0396869	0.602282
rs9558651	13	106617233	C	A	2559	0.202193	-	-0.0225503	0.0501186	0.652755	-	-0.0495381	0.0461343	0.282922
rs2517602	6	30190040	C	T	2559	0.332769	+	0.0221897	0.0494251	0.653463	+	0.0274947	0.0454798	0.545479
rs78066960	7	127716892	G	A	2559	0.297188	-	-0.0189143	0.0436574	0.664838	-	-0.0131233	0.0401729	0.743917
rs754593	17	44054696	G	A	2559	0.595072	+	0.0174837	0.0404075	0.665244	-	-0.000434722	0.0371908	0.990674
rs28549862	8	64662318	G	A	2559	0.275585	+	0.0185426	0.0430721	0.666831	-	-0.00546744	0.0396491	0.890323
rs7534501	1	96221514	G	A	2559	0.507517	-	-0.0173656	0.0405101	0.66816	-	-0.0215187	0.0372764	0.563754
rs66886492	6	28089731	C	T	2559	0.0961293	+	0.0394828	0.0940217	0.674535	-	-0.0037137	0.0865387	0.96577
rs7773141	6	98537134	G	A	2559	0.493825	-	-0.0161264	0.0390484	0.679618	-	-0.00718237	0.0359333	0.841574
rs7583067	2	100796850	C	T	2559	0.228609	-	-0.0192451	0.0470712	0.682649	-	-0.0499414	0.0433366	0.249154
rs7193413	16	28644663	A	T	2559	0.685272	-	-0.0181635	0.0445689	0.683613	-	-0.00280229	0.0410169	0.945531
rs2906455	1	44341895	T	C	2559	0.914775	+	0.0278846	0.0685466	0.684157	+	0.0512749	0.0630835	0.416327
rs1892423	1	41849340	A	C	2559	0.574374	+	0.0156596	0.0391848	0.689426	+	0.016422	0.0360565	0.648784
rs4331524	2	100876111	C	T	2559	0.504087	+	0.0153402	0.0391133	0.694911	-	-0.00950011	0.0360092	0.791915
rs7010173	8	13969304	C	T	2559	0.618203	+	0.0158662	0.0411841	0.700051	+	0.0215293	0.0378971	0.569967
rs10872224	6	98435125	G	T	2559	0.624465	-	-0.0151966	0.0401553	0.7051	-	-0.00288153	0.0369539	0.937847
rs11662271	18	50907365	T	C	2559	0.545749	-	-0.0147903	0.0391438	0.705546	-	-0.0143185	0.0360187	0.690977
rs12646225	4	696848	C	T	2559	0.101804	+	0.0245864	0.065388	0.706912	+	0.0161013	0.060169	0.789006
rs2451729	6	26705859	C	T	2559	0.630569	+	0.0158738	0.0424421	0.708397	+	0.00898497	0.039055	0.818046
rs7038525	9	23772277	C	T	2559	0.191358	-	-0.0187889	0.0511278	0.713254	+	0.00841223	0.0470629	0.858138
rs12655172	5	88010829	C	T	2559	0.103561	+	0.0241025	0.0661051	0.715404	+	0.00946096	0.0608314	0.876405
rs28646281	17	43977846	T	G	2559	0.340772	+	0.0151324	0.041546	0.715684	+	0.0307823	0.0382361	0.420785
rs34305371	1	72733610	G	A	2559	0.0855223	+	0.0264496	0.0730256	0.717205	+	0.00803559	0.067201	0.90482
rs62056490	16	71852833	C	A	2559	0.789902	+	0.0176079	0.0486334	0.717312	+	0.0222995	0.0447512	0.618274
rs2074613	5	139714564	C	T	2559	0.544199	-	-0.0142736	0.0399502	0.720879	-	-0.00971215	0.0367613	0.79163
rs117431198	20	58219763	C	T	2559	0.0286338	+	0.0419526	0.119185	0.724841	+	0.0246254	0.109673	0.82234
rs34627	5	60528806	G	A	2559	0.481537	+	0.0137041	0.0389394	0.724887	+	0.00560287	0.0358326	0.875748
rs7683416	4	106152984	T	C	2559	0.529039	-	-0.0139113	0.0395555	0.72507	-	-0.0314278	0.0364066	0.388002
rs7638524	3	52874861	G	A	2559	0.228791	+	0.0164293	0.0470796	0.727113	+	0.0139576	0.0433211	0.747309
rs56116382	3	49606188	A	C	2559	0.186119	+	0.0173764	0.0499228	0.727791	+	0.02138	0.0459375	0.641635
rs79738691	6	25148560	A	G	2559	0.046313	+	0.0335354	0.0970294	0.729627	-	-0.0297892	0.0893314	0.738781
rs3850610	15	83221392	C	A	2559	0.280146	-	-0.0152172	0.0445334	0.732575	-	-0.0342242	0.0409875	0.403723
rs942353	13	106631574	C	T	2559	0.384505	-	-0.0135417	0.0401356	0.735816	-	-0.0463344	0.0369626	0.210007
rs7775835	6	28678357	T	C	2559	0.8808	-	-0.028753	0.085229	0.735845	-	-0.0239338	0.0784249	0.760228
rs7814022	8	118902809	C	A	2559	0.563098	+	0.0132483	0.0399676	0.740284	+	0.033611	0.0367889	0.360918
rs9489945	6	98311875	G	C	2559	0.400979	+	0.0133828	0.040397	0.740432	+	0.020715	0.0371734	0.577355
rs17251689	12	93067870	G	C	2559	0.200827	-	-0.0161534	0.0489942	0.741626	+	0.000575548	0.0450894	0.989816
rs4781499	16	13630944	A	G	2559	0.135081	+	0.0182511	0.0568703	0.748267	+	0.000152313	0.0523367	0.997678
rs13001130	2	100668699	G	A	2559	0.189879	+	0.0161558	0.0510388	0.751594	-	-0.0238848	0.0470009	0.611329
rs62570303	9	23910400	G	T	2559	0.262614	-	-0.0142343	0.0451126	0.75236	-	-0.0148384	0.041511	0.720749
rs6120993	20	34185161	G	T	2559	0.160741	+	0.0166496	0.0531973	0.754297	-	-0.00487692	0.0489604	0.920654
rs7963801	12	79685226	T	C	2559	0.552678	+	0.0133853	0.0428633	0.754828	+	0.0211981	0.0394429	0.590965
rs3094127	6	30697447	A	G	2559	0.180735	-	-0.021715	0.0697685	0.755616	-	-0.00367309	0.0642039	0.954378
rs3092566	20	47499170	T	C	2559	0.393167	+	0.0127866	0.0417308	0.759294	+	0.0320138	0.0384095	0.40457
rs6950324	7	133054712	T	C	2559	0.610472	-	-0.0128927	0.0421783	0.759855	-	-0.00756432	0.0388117	0.845473
rs4925114	17	17711270	A	G	2559	0.659754	-	-0.0123921	0.0408379	0.761549	-	-0.00411347	0.0375795	0.912837
rs4636654	11	28642653	G	A	2559	0.402321	+	0.0121812	0.0404509	0.763312	+	0.00254932	0.0372241	0.945399
rs810681	9	23799239	T	A	2559	0.241906	-	-0.014091	0.0468604	0.763641	-	-0.00248855	0.0431226	0.953981
rs10273635	7	127158357	T	G	2559	0.628426	+	0.0121722	0.0405574	0.764084	+	0.00693542	0.0373203	0.852574
rs56150095	7	71759069	C	A	2559	0.541057	-	-0.011579	0.0394396	0.769073	-	-0.0051187	0.0362922	0.887837
rs743134	20	14804964	G	A	2559	0.386824	+	0.0118488	0.0404472	0.769564	+	0.0209871	0.0372205	0.572851
rs3858954	15	82558034	G	C	2559	0.676785	-	-0.0118786	0.0416988	0.775747	+	0.00528917	0.038378	0.890385
rs6122773	20	47866656	G	A	2559	0.541033	-	-0.0108294	0.0393284	0.783042	+	0.0140457	0.036207	0.698069
rs12707116	7	133424909	T	C	2559	0.477644	+	0.0109004	0.0399432	0.784932	+	0.00142935	0.0367569	0.968981
rs61544985	7	127102681	G	A	2559	0.40728	-	-0.0105875	0.0399313	0.790899	-	-0.0305005	0.036755	0.406633
rs13146981	4	152720703	T	C	2559	0.540438	+	0.0102804	0.0390548	0.792373	+	0.00925856	0.0359368	0.796689
rs3129817	6	30342753	G	A	2559	0.118015	+	0.0298685	0.114638	0.794442	+	0.0293175	0.105486	0.781067
rs830237	5	165405678	A	C	2559	0.277444	+	0.0115922	0.0447415	0.795564	+	0.0416682	0.0411931	0.311762
rs2303907	2	73470497	T	C	2559	0.473064	-	-0.010144	0.0392913	0.796272	-	-0.0216276	0.0361583	0.54975
rs13214027	6	26573631	C	G	2559	0.132094	+	0.0178815	0.0693182	0.796436	-	-0.0045966	0.0637926	0.942558
rs9467707	6	26327905	G	C	2559	0.105695	+	0.0196156	0.077105	0.799186	-	-0.052788	0.0710289	0.457366
rs1343700	3	123571754	G	A	2559	0.666657	-	-0.0103866	0.0412816	0.801348	-	-0.00240469	0.0379876	0.949526
rs8067056	17	44083948	T	C	2559	0.385135	+	0.0102965	0.0409707	0.801571	+	0.0386603	0.0377227	0.305432
rs17814604	6	98585502	A	G	2559	0.265941	+	0.0110568	0.0444429	0.803526	-	-0.00669241	0.0409031	0.870033
rs4810883	20	47495794	C	T	2559	0.317715	+	0.0105543	0.0430114	0.80616	-	-0.0299014	0.0396221	0.450451
rs2425161	20	34427192	A	G	2559	0.200476	-	-0.0120308	0.0491641	0.806683	-	-0.00833067	0.0452394	0.853899
rs11628208	14	36994709	C	A	2559	0.40904	+	0.00983055	0.0403072	0.807316	+	0.0179321	0.0370912	0.628769
rs1526123	17	43783340	T	C	2559	0.437709	-	-0.00962154	0.0395495	0.80779	+	0.00518244	0.0363985	0.886779
rs6759626	2	163886350	C	A	2559	0.236038	-	-0.0113881	0.0468289	0.807861	-	-0.0379501	0.0431079	0.378669
rs10733389	9	23378220	A	G	2559	0.647064	-	-0.00992023	0.0414448	0.810826	-	-0.0590285	0.0382039	0.122324
rs2091329	1	110042079	A	G	2559	0.317876	-	-0.00995289	0.0416254	0.811023	-	-0.00567904	0.0383027	0.882132
rs13062354	3	35528166	G	A	2559	0.488973	-	-0.00926934	0.0396753	0.815272	-	-0.0307367	0.0365214	0.400008
rs111342015	6	43227141	G	A	2559	0.113258	+	0.0145799	0.062596	0.815823	+	0.0298093	0.0576029	0.60481
rs3132681	6	30060041	C	A	2559	0.407963	+	0.0104164	0.0448753	0.816446	+	0.00110277	0.0412949	0.978695
rs9541479	13	69221551	C	T	2559	0.481869	+	0.00916132	0.0403527	0.820399	+	0.0126185	0.0371314	0.733981
rs6928583	6	98398142	A	G	2559	0.174291	+	0.0116431	0.052811	0.825507	+	0.0102161	0.0485948	0.833488
rs1953522	1	216837241	A	C	2559	0.659893	-	-0.00873674	0.0411298	0.831781	+	0.00344791	0.0378504	0.927419
rs9451649	6	92049630	T	C	2559	0.372354	-	-0.00835836	0.0397563	0.83348	-	-0.00889419	0.0365823	0.807906
rs7809066	7	104568249	C	A	2559	0.458624	+	0.00811766	0.0391616	0.835786	-	-0.00266187	0.0360386	0.941121
rs10281827	7	133081810	A	G	2559	0.328135	-	-0.00883257	0.0428311	0.83662	+	0.00628951	0.0394179	0.873228
rs2239647	14	33292743	A	C	2559	0.540346	-	-0.00792195	0.038907	0.838656	-	-0.0117105	0.0358013	0.743595
rs6931604	6	98578215	C	T	2559	0.586377	+	0.00799109	0.0393158	0.838936	+	0.0189389	0.0361805	0.600657
rs12438326	15	51037974	A	G	2559	0.332584	-	-0.00800828	0.0412583	0.846097	+	0.0119963	0.0379757	0.752083
rs9520384	13	89016992	G	A	2559	0.304639	+	0.00829546	0.0433295	0.848172	+	0.014115	0.0398711	0.723328
rs3101338	1	72750353	C	A	2559	0.749121	-	-0.00848849	0.0454913	0.851978	-	-0.0281601	0.0418694	0.501221
rs381262	20	47933479	G	A	2559	0.235883	+	0.0085467	0.0467533	0.854952	-	-0.0151518	0.0430348	0.724776
rs745086	20	47433515	G	A	2559	0.444303	-	-0.00757732	0.0414978	0.855115	+	0.026682	0.0382179	0.485081
rs10514301	5	87939654	C	T	2559	0.103698	+	0.0119604	0.0655734	0.855271	-	-0.00220894	0.0603419	0.970798
rs1473634	8	20915316	A	G	2559	0.320151	+	0.00772332	0.0425404	0.855934	-	-0.0119015	0.0391547	0.761157
rs11716820	3	50228316	C	T	2559	0.100069	+	0.0122663	0.0681793	0.857222	-	-0.00755777	0.0627429	0.904122
rs73189617	3	184069126	C	G	2559	0.307004	+	0.00771062	0.0434471	0.859138	+	0.000799433	0.0399797	0.984047
rs2517664	6	30073259	C	T	2559	0.175492	+	0.0124034	0.0709598	0.861241	+	0.00385231	0.0652958	0.952954
rs13278931	8	30879207	G	T	2559	0.45492	+	0.00682688	0.0395593	0.862987	+	0.0112836	0.0364016	0.756579
rs2636699	4	106312813	T	C	2559	0.347794	+	0.0065292	0.0413877	0.874648	+	0.0069212	0.0380835	0.855789
rs12025777	1	41748897	G	T	2559	0.0729385	-	-0.0118613	0.0755448	0.875237	-	-0.0202878	0.0695147	0.770402
rs1775118	9	23842340	A	T	2559	0.546745	+	0.00602366	0.0401828	0.880838	-	-0.0050419	0.0369783	0.891547
rs17321073	4	106258989	A	G	2559	0.3295	+	0.00614804	0.0421762	0.884103	+	0.0170712	0.0388123	0.660053
rs909674	22	39859169	C	A	2559	0.735793	+	0.00608326	0.043677	0.88923	-	-0.0292826	0.0402235	0.466616
rs7749823	6	26158079	A	C	2559	0.131891	-	-0.0088934	0.0652516	0.891589	-	-0.0210352	0.0600448	0.726094
rs114030538	1	72588658	T	C	2559	0.0622818	+	0.0114967	0.0852117	0.892675	+	0.0164498	0.078409	0.833828
rs9966005	18	50440366	A	G	2559	0.469848	-	-0.00525915	0.0391092	0.893028	+	0.0211665	0.0360078	0.556645
rs2077610	3	70911271	T	A	2559	0.562136	+	0.00509407	0.0403113	0.89944	-	-0.00161326	0.0370943	0.96531
rs6890611	5	60847272	T	G	2559	0.583361	-	-0.00472696	0.0417755	0.90991	-	-0.000730002	0.0384407	0.984849
rs1318878	12	15543479	C	A	2559	0.195234	-	-0.0055935	0.049477	0.909989	+	0.0089139	0.0455319	0.844788
rs28612284	14	69712437	T	G	2559	0.0118265	-	-0.020651	0.186066	0.911626	-	-0.00398763	0.171213	0.981419
rs3092073	20	44595649	G	A	2559	0.457398	+	0.00406016	0.0391563	0.917414	+	0.017895	0.0360359	0.61948
rs7763264	6	21960065	C	T	2559	0.380446	-	-0.00427683	0.0416957	0.918302	-	-0.0169011	0.0383713	0.659602
rs153286	5	165409177	G	A	2559	0.429221	+	0.00402659	0.039522	0.91885	+	0.0407022	0.0364065	0.26357
rs11153822	6	98214814	C	T	2559	0.489548	-	-0.00393776	0.0404705	0.922488	-	-0.0123196	0.0372415	0.740793
rs17663165	3	71677981	C	A	2559	0.408258	-	-0.00383978	0.0396394	0.922831	-	-0.0118777	0.0364767	0.744708
rs2903385	4	106094427	G	A	2559	0.488526	+	0.00378281	0.0396965	0.924082	+	0.00937863	0.0365283	0.797372
rs750472	8	145701453	A	C	2559	0.496231	+	0.00356383	0.0399773	0.928966	-	-0.0263579	0.0368119	0.473981
rs3914453	9	120677877	A	T	2559	0.575869	-	-0.00353257	0.0404151	0.930348	+	0.00723739	0.0371919	0.845709
rs12073420	1	20871181	G	T	2559	0.168111	-	-0.00438218	0.0524137	0.933368	+	0.00170492	0.04823	0.971801
rs113714691	8	85804582	C	T	2559	0.133788	-	-0.0049033	0.058755	0.933491	-	-0.000594693	0.0540646	0.991224
rs1933720	6	98297832	T	C	2559	0.338386	+	0.00336069	0.0419597	0.936163	-	-0.00203796	0.0386106	0.957905
rs7633520	3	23966425	G	T	2559	0.269108	-	-0.00320001	0.0438993	0.94189	+	0.00716811	0.0403974	0.859163
rs11720523	3	71545170	C	A	2559	0.420894	+	0.0028929	0.0400393	0.942402	+	0.000430183	0.0368429	0.990684
rs12885221	14	33279010	G	C	2559	0.31566	+	0.00302058	0.0428182	0.94376	+	0.00623768	0.0394001	0.874207
rs1502233	18	50990435	T	C	2559	0.617246	+	0.00288051	0.0411067	0.944135	-	-0.000133989	0.0378251	0.997174
rs73234901	7	127398248	T	A	2559	0.381521	+	0.00271009	0.0404318	0.946559	+	3.02	0.0372041	0.999352
rs9597254	13	56325337	A	T	2559	0.324412	-	-0.00280627	0.0424489	0.947291	+	0.00117679	0.0390604	0.975965
rs2726513	4	106217358	G	T	2559	0.398186	-	-0.00251917	0.0406572	0.950594	-	-0.0101278	0.0374129	0.786619
rs10916805	1	20818659	G	C	2559	0.174343	-	-0.00320648	0.052399	0.951205	+	0.0174817	0.0482253	0.716978
rs889956	2	57404834	G	A	2559	0.398925	+	0.00242932	0.0397677	0.951289	-	-0.0159465	0.0366027	0.663081
rs9934041	16	7229579	C	T	2559	0.337586	-	-0.00231499	0.0411544	0.955142	+	0.0101134	0.0378732	0.789443
rs242559	17	44025888	C	A	2559	0.78021	-	-0.00258961	0.047621	0.956633	-	-0.0225847	0.0438289	0.606349
rs59663815	2	68473755	T	G	2559	0.28603	-	-0.00225901	0.0435429	0.958624	-	-0.0102825	0.0400683	0.797469
rs78565420	8	85703065	C	T	2559	0.0590635	-	-0.00394771	0.0873736	0.963962	+	0.0348409	0.0804182	0.664835
rs7002959	8	145685396	T	C	2559	0.422743	+	0.00170454	0.0407143	0.966606	-	-0.0128358	0.0374699	0.731927
rs2333604	14	30071738	C	A	2559	0.382462	-	-0.00126223	0.0400183	0.974838	-	-0.0112919	0.0368263	0.759128
rs1445653	2	155661432	A	G	2559	0.599166	-	-0.00117135	0.0403574	0.976845	+	0.0176765	0.0371457	0.634168
rs72801843	16	53508802	T	A	2559	0.312797	-	-0.00123005	0.0423845	0.976848	+	0.00857849	0.0390033	0.825916
rs10145335	14	98547748	G	A	2559	0.247529	-	-0.00121367	0.045744	0.978833	+	0.0112708	0.042096	0.788899
rs704444	3	64880377	G	A	2559	0.544593	-	-0.000959536	0.0398539	0.980792	-	-0.0104231	0.0366747	0.776255
rs34172651	16	24766841	T	C	2559	0.283054	-	-0.000944925	0.0434622	0.982654	-	-0.00628974	0.0399931	0.875032
rs35891966	11	20129311	G	A	2559	0.0654224	+	0.001692	0.0794914	0.983018	-	-0.0513044	0.0731865	0.483297
rs2267442	22	42280361	G	A	2559	0.6162	-	-0.000722596	0.0402483	0.985676	-	-0.0139702	0.0370401	0.706051
rs2478295	13	106635505	C	G	2559	0.748569	-	-0.000657291	0.0458039	0.988551	+	0.0397336	0.0421888	0.346292
rs11977339	7	132970674	C	T	2559	0.35746	+	0.000147946	0.0421607	0.9972	+	0.00227577	0.0387948	0.953222
rs954734	3	24055654	A	C	2559	0.314571	+	8.02	0.0414008	0.998454	+	0.0197208	0.0381064	0.604793
rs713522	17	44065263	T	C	2559	0.439348	+	5.47	0.0398028	0.998903	+	0.0181003	0.0366347	0.621254
rs35076622	17	43856458	G	A	2559	0.371657	-	-0.628	0.0409399	0.999878	+	0.00814349	0.0376733	0.828862
