# Supplementary material for: The APOE locus is linked to decline in general cognitive function: 20-years follow-up in the Doetinchem Cohort Study
Source: Transl Psychiatry. 2022 Nov 29;12:496. doi: 10.1038/s41398-022-02258-5 (PMC9708640; doi:10.1038/s41398-022-02258-5)
Supplement: Supplementary file 5 — Supplementary Table 2 [file 41398_2022_2258_MOESM5_ESM.xlsx]

## Sheet: Results_cognitive decline
Footnote: - raw p-value: the reported p-value is unadjusted for multiple testing, a p-value < 2x10-4 (based on Bonferroni adjustment (0.1/435=2x10-4)) is considered statistically significant.
Association between 435 SNPs and general cognitive decline
					Results of interaction effect between each SNP and Time (i.e. SNP*Time)
rs-number	chromosome	position	reference allele	alternative allele	df	estimate	std. error	t-value	raw p-value
rs429358	19	45411941	C	G	1861.89	-0.0125464	0.00283068	-4.43228	9.86736e-06
rs1318878	12	15543479	T	C	1818.74	0.00810215	0.00263114	3.07933	0.00210571
rs1977200	6	26466392	G	T	1753.09	-0.00741085	0.00242959	-3.05025	0.00232081
rs74370218	17	57095212	A	G	1782.21	0.00583834	0.00218367	2.67363	0.00757199
rs1428472	5	66500842	A	C	1771.27	-0.00562036	0.00224979	-2.49817	0.0125736
rs9451649	6	92049630	C	T	1826.05	0.00511887	0.00209727	2.44073	0.0147521
rs13262595	8	143316970	A	G	1758.4	-0.00505653	0.00208355	-2.42688	0.0153293
rs3858954	15	82558034	A	C	1791.77	0.00513513	0.00221809	2.31511	0.0207191
rs2647249	4	106185663	A	T	1768.29	0.00581524	0.00251752	2.30991	0.021008
rs72801843	16	53508802	T	C	1836.52	-0.00507462	0.0022528	-2.25258	0.024403
rs9864170	3	85610908	C	T	1766.64	0.00706116	0.00319374	2.21093	0.027168
rs7038525	9	23772277	A	G	1779.7	-0.00530234	0.00267897	-1.97925	0.047942
rs2526376	17	56427142	C	A	1817.74	-0.00422849	0.00216855	-1.94991	0.0513404
rs28612284	14	69712437	T	C	1857.83	-0.0191565	0.00985945	-1.94296	0.0521717
rs2425161	20	34427192	C	G	1686.36	0.00482037	0.00253516	1.90141	0.0574186
rs56116382	3	49606188	A	C	1817.09	0.00497645	0.0026506	1.87748	0.0606125
rs5758605	22	42541349	C	G	1754.08	0.00386488	0.00206283	1.87358	0.0611538
rs112223196	16	28298418	G	C	1780.27	0.00456325	0.00244774	1.86427	0.0624478
rs13278931	8	30879207	A	G	1768.88	-0.00386684	0.00208694	-1.85288	0.0640662
rs4778988	15	82540337	G	A	1762.91	0.00393475	0.00214325	1.83588	0.0665437
rs11716820	3	50228316	G	A	1826.89	0.00661483	0.00360756	1.8336	0.0668758
rs113714691	8	85804582	G	A	1705.97	-0.00563131	0.0030756	-1.83096	0.0672805
rs77179555	2	100309124	G	A	2000.94	0.0132317	0.00741915	1.78346	0.0746637
rs1620977	1	72729142	C	A	1781.52	-0.00430047	0.00241272	-1.78242	0.0748512
rs8070135	17	56459063	C	T	1770.79	0.00392779	0.00220845	1.77852	0.0754893
rs4720476	7	44773310	C	T	1785.83	-0.00391046	0.00220339	-1.77475	0.0761093
rs35076622	17	43856458	A	G	1777.59	-0.00382034	0.00218495	-1.74847	0.0805546
rs1445653	2	155661432	T	C	1786.48	0.00365267	0.00211518	1.72688	0.0843613
rs1796518	6	26388672	T	C	1754.35	0.00367877	0.00213724	1.72127	0.0853784
rs180020	6	16296824	C	T	1739.99	0.00455395	0.00266094	1.71141	0.0871843
rs12441495	15	41222487	A	G	1825.24	-0.00565838	0.00331593	-1.70642	0.0880995
rs7609050	2	156021862	A	G	1785.8	0.0033921	0.00204361	1.65986	0.0971191
rs6964771	7	21410035	T	C	1732.65	0.00332946	0.00204527	1.62789	0.103731
rs34506349	2	100598726	T	C	1879.48	0.00991373	0.00609961	1.62531	0.104265
rs1343775	1	41757993	G	T	1835.08	0.00409322	0.00253471	1.61487	0.106511
rs35741362	6	27007687	C	T	1806.53	0.00488637	0.0030501	1.60203	0.109323
rs78565420	8	85703065	C	T	1801.78	-0.00758392	0.00474988	-1.59665	0.110518
rs9379850	6	26343057	T	C	1765.82	-0.00430581	0.0027202	-1.5829	0.113623
rs111342015	6	43227141	C	G	1769.37	0.00517616	0.00327425	1.58087	0.114087
rs2388334	6	98591622	C	A	1787.34	-0.00325602	0.00207207	-1.57139	0.116269
rs56151722	3	71482840	G	A	1823.04	0.00386931	0.00246558	1.56933	0.116745
rs2074613	5	139714564	A	G	1777.36	0.00330771	0.0021118	1.5663	0.117457
rs230489	4	103388441	A	C	1762.53	0.00570209	0.00364449	1.56458	0.117861
rs17663165	3	71677981	T	C	1787.54	0.00325372	0.00209694	1.55165	0.120923
rs55985762	14	89715495	A	G	1724.8	-0.00385089	0.00255502	-1.50718	0.131946
rs3914453	9	120677877	C	T	1781.49	0.0032034	0.00212894	1.50469	0.132581
rs1391438	4	106151843	C	G	1749.68	0.00322293	0.00214682	1.50126	0.133469
rs11640533	16	53412862	A	G	1819.81	-0.00319274	0.00213209	-1.49747	0.134444
rs421211	5	139581773	C	T	1798.45	0.00312735	0.00208907	1.497	0.134568
rs179994	6	16320987	C	T	1754.39	-0.00313695	0.00210591	-1.48959	0.136511
rs11209943	1	72750500	T	C	1756.81	0.00304308	0.00207563	1.4661	0.1428
rs4716325	6	19025741	G	A	1809.27	-0.00336413	0.00230219	-1.46128	0.144113
rs62170823	2	155664656	G	A	1707.55	0.00309196	0.00215621	1.43398	0.15176
rs9520384	13	89016992	A	G	1811.45	0.00321354	0.00230489	1.39423	0.16342
rs7518151	1	32061851	A	G	1736.54	-0.00319289	0.00229126	-1.39351	0.163644
rs17032400	4	103190229	G	C	1787.94	0.0029359	0.00212462	1.38185	0.167191
rs6095417	20	47678201	C	T	1820.96	0.00305868	0.00221435	1.3813	0.167356
rs67474621	1	72577950	A	T	1789.87	0.00303524	0.00219895	1.38031	0.167663
rs2685200	2	82205627	C	T	1766.37	0.0030386	0.00223217	1.36128	0.1736
rs62194185	2	161908278	A	G	1784.41	-0.00299212	0.00220011	-1.35999	0.174005
rs10514301	5	87939654	A	G	1762.65	0.00461973	0.00343929	1.34322	0.179373
rs2074404	17	44865439	A	G	1798.35	-0.00326554	0.0024964	-1.3081	0.191006
rs12170228	22	42247695	G	A	1761.29	0.00268949	0.0020792	1.29352	0.196001
rs7590388	2	101042122	T	C	1737.22	-0.00272903	0.00211067	-1.29297	0.196192
rs6120993	20	34185161	C	T	1676.39	0.0035291	0.00273746	1.28919	0.197511
rs6931604	6	98578215	A	C	1772.67	-0.00266845	0.00207133	-1.28828	0.197817
rs8067056	17	44083948	T	C	1792.02	-0.00279494	0.00217596	-1.28446	0.199146
rs61874768	10	103880118	G	A	1794.08	0.00342503	0.00268301	1.27656	0.201922
rs6772177	3	52497778	A	G	1823.42	0.00376606	0.00302357	1.24557	0.213084
rs11191270	10	104124605	T	A	1855.35	0.00338337	0.00272944	1.23958	0.215286
rs754593	17	44054696	C	G	1778.8	0.00264842	0.00214836	1.23277	0.217826
rs79245415	6	98323549	T	C	1769.73	-0.00421259	0.00342234	-1.23091	0.21852
rs10996430	10	67213589	A	G	1751.08	0.00296124	0.00240602	1.23076	0.218577
rs3113262	7	69993342	C	T	1826.33	-0.00259969	0.00212109	-1.22564	0.220493
rs10733389	9	23378220	C	G	1807.53	0.00267138	0.00219659	1.21615	0.224086
rs2420551	1	69438777	A	G	1707.74	0.00462899	0.00384546	1.20376	0.228851
rs1343700	3	123571754	T	C	1781.13	0.0026061	0.00216607	1.20315	0.229079
rs7365380	1	173625710	T	C	1759.19	-0.00251247	0.00209005	-1.20211	0.229483
rs17589603	1	72632885	A	G	1760.54	-0.00386845	0.00322519	-1.19945	0.230514
rs111599092	3	49502779	T	C	1754.51	-0.00387409	0.00324984	-1.19209	0.233388
rs7010173	8	13969304	T	C	1798.59	0.00259754	0.0021875	1.18744	0.235209
rs58874647	22	42386269	G	A	1728.77	-0.00269312	0.00228618	-1.178	0.238958
rs2591125	2	155730202	G	C	1770.07	0.00272064	0.00231336	1.17606	0.239731
rs9257802	6	29343355	A	G	1801.61	0.00312514	0.00266612	1.17217	0.241283
rs3850610	15	83221392	C	T	1787.83	0.002721	0.00233749	1.16407	0.24455
rs9379870	6	26374410	C	A	1765.8	-0.00265542	0.00228411	-1.16256	0.245165
rs1699462	9	23857083	C	T	1827.73	0.00247709	0.0021433	1.15574	0.24794
rs61572747	17	43460891	G	A	1767.2	-0.00283206	0.00245951	-1.15147	0.249693
rs11793831	9	23362311	C	T	1799	0.00241456	0.00210829	1.14527	0.252248
rs34734335	9	23911098	C	T	1799.24	0.00244403	0.00215343	1.13495	0.256549
rs745086	20	47433515	A	G	1801.65	-0.0024804	0.0021993	-1.12781	0.259548
rs6906737	6	98345853	T	C	1765.34	-0.00233115	0.00207054	-1.12586	0.260376
rs6855246	4	103112470	A	G	1725.79	0.00563893	0.00503441	1.12008	0.262837
rs36004779	5	59603880	G	T	1763.13	-0.00314246	0.00281083	-1.11798	0.263726
rs7746199	6	27261324	G	A	1807.37	0.00310245	0.00278945	1.11221	0.266196
rs13146981	4	152720703	G	C	1806.62	0.00230305	0.00207425	1.11031	0.267015
rs4652802	1	183426758	A	G	1795.58	0.0023299	0.00211177	1.10329	0.270048
rs35891966	11	20129311	C	T	1947.84	-0.00467699	0.00427064	-1.09515	0.273587
rs2451729	6	26705859	T	C	1808.02	-0.00233613	0.00215053	-1.0863	0.27749
rs11720523	3	71545170	C	T	1794.02	0.00227267	0.00210803	1.0781	0.281133
rs13107325	4	103188709	T	C	1834.71	0.00586515	0.005447	1.07677	0.281726
rs2782653	1	43950265	A	G	1860.73	0.00253667	0.002358	1.07577	0.282168
rs74796574	2	155654998	A	T	1805.29	-0.00539439	0.00507112	-1.06375	0.287585
rs6074798	20	14761710	A	T	1765.17	-0.00219071	0.00208665	-1.04987	0.293923
rs749694	10	103519784	G	A	1779.78	0.0022226	0.00212402	1.04641	0.295512
rs4810883	20	47495794	A	G	1815.57	0.00237697	0.00227451	1.04505	0.29614
rs1150735	6	30045199	T	A	1768.62	-0.00216423	0.00207305	-1.04398	0.296636
rs7773141	6	98537134	G	A	1799.06	-0.00215063	0.00207658	-1.03566	0.300499
rs10273635	7	127158357	C	T	1746.06	-0.00219372	0.00214234	-1.02398	0.305985
rs3843738	17	43739194	G	T	1762.46	0.00210816	0.00206183	1.02247	0.306698
rs6066861	20	47422577	A	T	1781.12	0.0023634	0.00233755	1.01106	0.312124
rs702223	9	23813840	C	T	1791.16	-0.00222377	0.00220147	-1.01013	0.31257
rs10806984	6	24181831	G	T	1757.16	0.00218432	0.00216553	1.00868	0.313267
rs28433345	16	28883327	T	G	1797.27	-0.0022053	0.00220821	-0.998685	0.318082
rs4949460	1	32143138	T	G	1792.43	-0.00210347	0.00210993	-0.996938	0.318929
rs9921412	16	71988106	G	A	1781.16	-0.00229652	0.00231126	-0.993621	0.320543
rs7699872	4	166195670	A	G	1734.15	0.00216999	0.00219639	0.98798	0.3233
rs942353	13	106631574	T	C	1758.84	-0.00207636	0.0021196	-0.9796	0.327418
rs4636654	11	28642653	C	T	1823.99	0.00208819	0.00214268	0.974566	0.329905
rs7683416	4	106152984	A	G	1763.93	0.00202131	0.00207499	0.97413	0.330126
rs6819372	4	67970101	C	T	1788.15	-0.00204027	0.00211443	-0.964928	0.334711
rs12938031	17	43854502	A	C	1805.83	0.00202069	0.0020994	0.962506	0.335924
rs2903385	4	106094427	G	A	1835.21	-0.00201777	0.00209735	-0.962059	0.336147
rs9934041	16	7229579	C	A	1802.13	-0.00207745	0.00217332	-0.955887	0.339257
rs3094127	6	30697447	C	T	1766.07	-0.00254551	0.002665	-0.955162	0.339626
rs7873907	9	92225483	A	G	1794.69	-0.00207082	0.002171	-0.953854	0.340286
rs62570303	9	23910400	G	C	1767.6	0.00225837	0.00238127	0.94839	0.343061
rs34811474	4	25408838	C	T	1782.02	-0.00255211	0.00270594	-0.943151	0.345731
rs1775118	9	23842340	T	G	1786.07	0.00199867	0.00213734	0.935121	0.349852
rs11717383	3	52287468	C	T	1743.26	-0.00195869	0.00209551	-0.93471	0.350067
rs12885221	14	33279010	A	C	1810.26	0.00209675	0.00226746	0.924714	0.355238
rs11865256	16	7265070	C	T	1815.05	-0.00196397	0.00212954	-0.922253	0.356519
rs7802313	7	132927792	T	A	1736.16	-0.0019373	0.00210078	-0.922181	0.356562
rs3095340	6	30726939	G	A	1756.11	-0.00275956	0.00300289	-0.918969	0.358238
rs10914457	1	32094261	T	C	1728.22	0.00194518	0.00212589	0.914997	0.360321
rs2457192	16	12197441	C	T	1829.15	-0.00209399	0.00229059	-0.914171	0.360747
rs6741949	2	162910223	G	A	1778.93	-0.00194306	0.00213439	-0.910361	0.362755
rs3823572	7	133680601	A	G	1772.91	-0.00196375	0.00216025	-0.909041	0.363452
rs11126396	2	73565143	T	C	1766.17	0.00207501	0.00228771	0.907024	0.364518
rs10872224	6	98435125	G	A	1771.66	0.00190738	0.0021244	0.897843	0.369391
rs2024449	16	53494617	A	C	1811.79	-0.00186379	0.00207999	-0.896061	0.370339
rs6760964	2	73387386	T	A	1814.72	0.00190854	0.00213281	0.894844	0.370989
rs9398173	6	109000316	T	A	1784.79	-0.00205469	0.0023288	-0.882297	0.377735
rs34592089	4	102926923	G	C	1688	0.0055217	0.00627216	0.880351	0.378795
rs3101338	1	72750353	C	G	1810.95	0.00212549	0.00241921	0.878592	0.379739
rs4294650	13	21356540	T	C	1770.65	0.00194235	0.00222239	0.873992	0.382241
rs4500960	2	162818621	G	A	1799.1	-0.00178083	0.00207682	-0.85748	0.391294
rs2267442	22	42280361	T	C	1772.55	0.0018283	0.00213236	0.857407	0.391336
rs62439690	7	21417556	T	C	1743.73	0.0020382	0.00239147	0.852281	0.394175
rs9366673	6	26893329	T	C	1742.5	-0.00213512	0.00250767	-0.851435	0.394645
rs2077610	3	70911271	C	T	1761.59	-0.00179662	0.00213289	-0.842338	0.399713
rs2056923	6	27689939	T	G	1786.1	0.00235897	0.00281375	0.838372	0.401934
rs7963801	12	79685226	C	T	1792.9	-0.00190274	0.00227162	-0.837614	0.402359
rs9597254	13	56325337	C	T	1769.31	0.00187478	0.00224119	0.836512	0.40298
rs7534501	1	96221514	C	A	1771.9	0.00177976	0.00213215	0.834724	0.403986
rs7646366	3	49470668	C	T	1783.83	0.00187677	0.00224861	0.834633	0.404036
rs4244612	8	145741702	T	C	1765.25	-0.00187847	0.00225277	-0.833851	0.404478
rs2273558	6	26466035	C	T	1766.35	-0.00180769	0.00221453	-0.816288	0.414446
rs3823427	6	27256346	C	T	1791.54	0.00199404	0.00244357	0.816037	0.414587
rs6778735	3	52565100	C	G	1703.24	-0.0016828	0.00208119	-0.808576	0.418872
rs810681	9	23799239	C	T	1765.76	-0.00198975	0.00247229	-0.804822	0.421031
rs4851300	2	100958804	T	C	1813.27	-0.00176881	0.00220185	-0.803327	0.421891
rs7599488	2	60718347	G	A	1786.35	-0.00167551	0.00208886	-0.802116	0.422593
rs2303907	2	73470497	T	C	1817.33	0.00165296	0.00208798	0.791655	0.428665
rs9384679	6	108864419	A	C	1828.67	0.00167453	0.0021661	0.77306	0.439587
rs527825	1	183340238	C	G	1804.03	-0.00163301	0.00211452	-0.772286	0.440046
rs1044258	10	103605714	G	A	1806.93	0.001688	0.00218597	0.772198	0.440098
rs6503863	17	56517034	A	G	1782.23	-0.00154619	0.00204363	-0.75659	0.449396
rs13105581	4	103228830	G	C	1829.28	0.00342344	0.00454929	0.752523	0.451833
rs10145335	14	98547748	G	A	1826.42	0.00182796	0.0024377	0.74987	0.453429
rs4690029	4	2722815	A	C	1773.28	-0.00157661	0.00210467	-0.749099	0.453897
rs2007481	7	69996371	T	C	1818.98	-0.00165181	0.00220772	-0.7482	0.454436
rs61754230	12	72179446	T	C	1654.98	0.00675263	0.00906484	0.744926	0.456422
rs2523933	6	29932292	C	T	1803.32	-0.00162301	0.00218444	-0.742989	0.457585
rs12438326	15	51037974	A	G	1759.47	-0.00161384	0.00217549	-0.74183	0.458289
rs10031823	4	103125031	T	C	1803.46	0.00157601	0.00213354	0.738685	0.460195
rs4587178	6	98421991	C	T	1748.35	0.00155943	0.00211875	0.736015	0.46182
rs4976976	8	143311653	C	A	1750.58	-0.00156651	0.00213265	-0.734537	0.46272
rs7412	19	45412079	C	T	1735.7	0.00264929	0.00362491	0.730856	0.464966
rs2064853	20	47675176	C	T	1805.27	-0.00154507	0.00213383	-0.72408	0.46911
rs7193413	16	28644663	A	G	1786.35	-0.00169518	0.00235458	-0.719949	0.471651
rs114030538	1	72588658	A	C	1736.77	0.00316888	0.00442039	0.716879	0.473545
rs9558651	13	106617233	A	G	1781.23	-0.00187465	0.00263138	-0.712421	0.476298
rs12713315	2	56458509	T	C	1749.54	0.00159535	0.00224097	0.711902	0.47662
rs13062354	3	35528166	T	G	1775.82	0.00145964	0.00208898	0.698731	0.484812
rs2428507	6	30229306	A	T	1733.92	0.00147272	0.00210907	0.698278	0.485097
rs1895471	19	31942961	A	G	1756.22	0.00151968	0.00217674	0.698147	0.485178
rs11678106	2	82444107	C	T	1794.28	0.00145956	0.00210199	0.69437	0.48754
rs640177	5	88002084	A	G	1811.06	-0.00144532	0.00212112	-0.681395	0.495709
rs12709186	16	7249472	T	C	1809.25	-0.00149012	0.0021921	-0.679768	0.496738
rs3817334	11	47650993	G	A	1781.17	0.00142618	0.00211469	0.674414	0.500136
rs17321073	4	106258989	A	G	1778.38	-0.00148906	0.00221559	-0.67208	0.50162
rs2284871	2	162888055	A	G	1765.77	0.00147774	0.0022192	0.665889	0.505569
rs2765042	14	103990745	C	T	1724.3	0.00142877	0.00215046	0.664403	0.506521
rs28657585	3	48736216	T	C	1833.6	0.00200854	0.00304196	0.66028	0.509157
rs2726032	16	28338043	C	T	1788.56	0.00140079	0.00213117	0.657289	0.511079
rs2478295	13	106635505	A	G	1758.19	0.00157497	0.00240324	0.655352	0.512327
rs242559	17	44025888	G	C	1748.56	0.00162442	0.00250214	0.649213	0.516286
rs750472	8	145701453	G	A	1749.43	0.00134522	0.00209698	0.641504	0.521279
rs13001130	2	100668699	T	C	1898.41	0.00175017	0.00272982	0.641131	0.521515
rs8065165	17	43970317	T	C	1771.76	-0.0018209	0.00287649	-0.633029	0.526796
rs62056490	16	71852833	A	C	1819.25	-0.00162745	0.00258698	-0.629091	0.529368
rs10911301	1	183282575	C	G	1795.68	-0.00131565	0.0020944	-0.628174	0.52997
rs73189617	3	184069126	C	T	1760.31	-0.00143479	0.00228881	-0.626874	0.530823
rs66886492	6	28089731	C	G	1784.88	0.00215869	0.00347832	0.620612	0.534934
rs17420654	4	16414810	T	C	1765.8	-0.00137874	0.00223841	-0.615947	0.538009
rs3092566	20	47499170	T	A	1790.57	0.00135726	0.00221877	0.61172	0.540801
rs3755799	3	52809193	A	C	1802.93	0.0013172	0.00215876	0.610162	0.541831
rs6950324	7	133054712	G	C	1791.41	0.00135833	0.00222754	0.609789	0.542079
rs4852252	2	71539301	C	T	1793.29	-0.00130529	0.00215128	-0.606752	0.544093
rs35116560	17	43804186	A	G	1807.63	0.00129866	0.00214317	0.605953	0.544622
rs713522	17	44065263	A	G	1741.4	-0.00124177	0.00208862	-0.59454	0.552228
rs2471738	17	44076063	T	C	1737.24	-0.00150951	0.0025392	-0.594483	0.552266
rs7749823	6	26158079	C	T	1747.98	0.00179052	0.00301466	0.593937	0.552631
rs73843290	3	85145836	G	C	1740.74	0.00361866	0.00613001	0.590319	0.555053
rs4772729	13	106647578	T	C	1773.1	0.00167278	0.00288533	0.579754	0.562154
rs7758926	6	98785796	C	G	1719.05	0.0017268	0.00300586	0.574479	0.565719
rs1233578	6	28712247	C	T	1806.24	0.00169051	0.00294751	0.573539	0.566351
rs9467777	6	26534616	A	T	1825.11	-0.00120968	0.00213167	-0.567482	0.570456
rs62236533	22	41992169	C	A	1815.43	0.00210281	0.00371076	0.566679	0.571002
rs71413877	2	100924822	G	A	1916.17	0.00334553	0.00594013	0.563208	0.573359
rs13253386	8	14002020	C	T	1802.45	0.00118203	0.00210058	0.562714	0.5737
rs11130194	3	49475689	T	A	1763.2	-0.00120449	0.00214939	-0.560389	0.575285
rs11210871	1	44029353	A	G	1815.93	0.00129527	0.00231172	0.560307	0.575339
rs79582714	1	20883608	C	T	1838.08	-0.0018334	0.00328967	-0.55732	0.577376
rs2906455	1	44341895	T	C	1857.35	0.0020681	0.00372823	0.554713	0.579157
rs7775835	6	28678357	G	A	1785.35	-0.00174569	0.00316012	-0.552413	0.580734
rs80170948	5	64020316	C	T	1751.67	0.0029416	0.00539033	0.545718	0.585329
rs10846167	12	15515945	T	C	1817.77	0.00123274	0.00227577	0.541678	0.588107
rs59663815	2	68473755	T	C	1766.89	0.00123867	0.00230371	0.537682	0.590864
rs1702877	12	56427808	C	T	1813.59	-0.00117926	0.00219627	-0.536936	0.591378
rs2517664	6	30073259	C	T	1831.82	0.00145063	0.0027366	0.530085	0.596117
rs1046953	3	50197097	C	T	1760.28	0.00111043	0.0020968	0.529584	0.596467
rs1526123	17	43783340	T	C	1783.37	-0.00109419	0.00210027	-0.520975	0.602449
rs11884495	2	162059969	G	A	1800.83	0.00105806	0.00204706	0.516867	0.605312
rs62037363	16	28865042	C	T	1779.09	-0.00107401	0.00209211	-0.513361	0.607763
rs1951167	14	37008149	A	G	1762.05	-0.00104483	0.00206202	-0.5067	0.612428
rs4687662	3	52870324	T	A	1785.81	0.00128203	0.00255833	0.501122	0.616347
rs7618519	3	49772708	A	G	1746.68	0.00101914	0.00204045	0.499469	0.617512
rs77418166	6	98204498	C	G	1806.54	0.00200273	0.00401689	0.498578	0.618138
rs6568547	6	108856378	A	G	1856.39	0.00128609	0.00258524	0.497474	0.618914
rs9541479	13	69221551	G	A	1744.37	-0.00105156	0.00212394	-0.495096	0.620595
rs151411	4	103138628	C	T	1803.4	-0.0012709	0.0025759	-0.493379	0.621805
rs7186834	16	7673255	T	G	1849.45	0.00104481	0.00212071	0.492671	0.622303
rs1892423	1	41849340	G	A	1818.21	0.00102682	0.0020864	0.492148	0.622674
rs61104616	5	88163771	G	A	1821.25	0.00100473	0.00207281	0.484718	0.627935
rs39302	7	21467190	G	A	1779.37	0.00121811	0.0025206	0.483264	0.628968
rs1787003	18	13104251	C	G	1760.09	0.00101716	0.00211174	0.481671	0.630099
rs1363119	19	18444809	C	G	1774.43	-0.00104437	0.00216949	-0.481389	0.630299
rs12489732	3	52566820	G	A	1791.56	0.00103739	0.00216396	0.479392	0.631718
rs9262120	6	30565853	G	A	1804.03	-0.00146824	0.00307298	-0.477789	0.632858
rs7763264	6	21960065	C	T	1787.82	0.00105312	0.00221191	0.476112	0.634053
rs7809066	7	104568249	A	C	1788.14	0.000985719	0.00207347	0.475396	0.634562
rs7002959	8	145685396	C	T	1717.78	-0.000997602	0.00212712	-0.468993	0.639134
rs1144	7	104756355	T	C	1760.48	0.0010137	0.00216186	0.468901	0.639198
rs3129817	6	30342753	G	T	1814.46	-0.00152205	0.0032486	-0.468523	0.639467
rs11577684	1	44254280	G	C	1798.95	-0.000997661	0.00216396	-0.461035	0.644829
rs9489945	6	98311875	A	C	1812.47	-0.000982435	0.00214759	-0.457459	0.647396
rs17411061	18	50795113	T	G	1777.55	-0.000944429	0.0020683	-0.45662	0.648
rs9949444	18	50695904	A	G	1772.59	0.000940314	0.00213837	0.439735	0.660183
rs13201341	6	25822661	T	C	1811.8	-0.00157814	0.00360105	-0.438242	0.661263
rs6914699	6	29934022	G	A	1736.03	-0.00091416	0.00210867	-0.433524	0.664688
rs6122773	20	47866656	G	A	1861.06	0.000915289	0.00211265	0.433242	0.664889
rs55658584	7	104994721	T	C	1777.38	-0.00100357	0.0023381	-0.429227	0.66781
rs233811	4	103211254	C	T	1825.46	-0.000950707	0.00222844	-0.426625	0.669703
rs935116	15	87973743	C	T	1845.85	0.000919796	0.00217162	0.423553	0.671941
rs830237	5	165405678	C	T	1823.84	-0.000992607	0.00234885	-0.422593	0.672642
rs78066960	7	127716892	G	A	1760.84	0.000969929	0.00229774	0.422123	0.672987
rs79470265	14	98649129	A	G	1854.47	0.00112733	0.002689	0.419237	0.675092
rs6890611	5	60847272	G	A	1752.56	0.000923158	0.00220464	0.418735	0.675461
rs11168951	12	49661715	G	A	1851.47	-0.00158116	0.00379058	-0.417129	0.676633
rs12918191	16	50945156	A	G	1803.7	0.00100577	0.00245564	0.409575	0.682166
rs2517592	6	30093137	A	C	1768.07	0.00101568	0.00250627	0.405256	0.685338
rs3132681	6	30060041	A	G	1740.63	-0.000839488	0.00208579	-0.402479	0.687381
rs12655172	5	88010829	G	A	1818.25	0.00138572	0.00349657	0.396309	0.691924
rs11896887	2	163830427	C	T	1788.97	0.000814239	0.00208841	0.389885	0.696668
rs10914462	1	32125943	C	A	1759.57	0.000811722	0.00211082	0.384553	0.700615
rs6928583	6	98398142	G	T	1850.62	-0.00109086	0.00286504	-0.380749	0.703433
rs7638524	3	52874861	C	A	1801.43	0.000937817	0.00248932	0.376736	0.706414
rs31770	5	165496438	G	A	1795.78	-0.000823084	0.00221153	-0.372178	0.709804
rs497523	16	28577931	A	G	1820.95	-0.000850596	0.002294	-0.370792	0.710835
rs830386	5	165479749	C	T	1817.25	-0.000897422	0.00242978	-0.369343	0.711915
rs56150095	7	71759069	G	A	1791.7	0.000767744	0.00208104	0.368924	0.712228
rs3092073	20	44595649	C	T	1807.14	-0.000766905	0.00208543	-0.367744	0.713107
rs62422686	6	98661637	T	G	1806.91	-0.000868284	0.00236326	-0.36741	0.713356
rs10875914	12	49422094	T	C	1772.63	0.000784993	0.00214685	0.365649	0.714671
rs6890684	5	60615886	C	G	1763.29	-0.000769989	0.00211292	-0.364419	0.715589
rs62358087	5	107170148	G	A	1816.35	-0.000964427	0.00265511	-0.363235	0.716472
rs9856289	3	123898877	T	G	1750.36	-0.000827411	0.00228208	-0.362568	0.716971
rs10916805	1	20818659	A	G	1811.18	0.00099888	0.00277415	0.360067	0.718839
rs112780312	1	153797015	T	C	1765.37	-0.000843077	0.00234899	-0.358911	0.719705
rs62253086	3	85393815	C	T	1771.01	-0.00132025	0.00373117	-0.353843	0.723499
rs9836970	3	23949839	C	T	1772.96	0.000903677	0.00255543	0.35363	0.723658
rs885916	6	30202571	C	A	1716.68	0.00105015	0.00297134	0.353426	0.723812
rs17814604	6	98585502	C	T	1817.63	-0.000837695	0.00238039	-0.351915	0.724943
rs242934	17	43936664	G	A	1747.72	0.000734225	0.00209698	0.350135	0.726279
rs56016333	7	104596248	G	A	1794.23	-0.000759458	0.0021827	-0.347945	0.727923
rs11662271	18	50907365	G	A	1802.07	0.000719718	0.0020824	0.34562	0.729669
rs6801153	3	24113697	G	A	1748.17	-0.000844985	0.00244798	-0.345177	0.730003
rs1724425	17	43781747	C	T	1766.55	-0.000722613	0.00210861	-0.342696	0.731868
rs17251689	12	93067870	G	A	1790.03	0.000888542	0.00260035	0.341701	0.732616
rs4925114	17	17711270	C	T	1786.2	-0.000732196	0.00214841	-0.340809	0.733288
rs9916613	17	28682453	A	T	1778.4	0.000730842	0.00215972	0.338397	0.735104
rs3893463	6	29935405	T	C	1764.49	0.000680927	0.00202054	0.337003	0.736155
rs11716948	3	49431903	A	C	1741.08	-0.000777664	0.00237368	-0.32762	0.743239
rs6882046	5	87968864	C	T	1796.57	-0.000779274	0.00238492	-0.32675	0.743895
rs4852259	2	71682950	C	T	1812.33	0.000698336	0.0021392	0.326447	0.744124
rs12485060	22	34265796	G	T	1802.56	-0.000697472	0.0021686	-0.321623	0.747776
rs10798879	1	32096815	T	C	1822.68	-0.000701397	0.0021894	-0.320361	0.748732
rs62047280	16	61582586	C	T	1775.73	0.000844729	0.00264494	0.319375	0.74948
rs2624839	3	50202231	C	T	1788.2	0.000675787	0.00211723	0.319184	0.749624
rs73234901	7	127398248	C	T	1758.7	0.00067104	0.00212331	0.316035	0.752013
rs117793008	10	104198528	C	T	1751.34	0.00143324	0.00453803	0.31583	0.752169
rs9879090	3	52648265	T	G	1766.65	0.00066924	0.00212652	0.314712	0.753017
rs2571400	6	29927722	G	A	1764.06	0.000642141	0.00204058	0.314686	0.753038
rs1933720	6	98297832	C	A	1748.3	-0.000696538	0.00222149	-0.313546	0.753904
rs28374519	16	28489342	C	T	1854.56	-0.000698544	0.00225108	-0.310315	0.756356
rs3131064	6	30763893	C	T	1779.51	0.000901433	0.00291344	0.309405	0.75705
rs9477970	6	19082663	G	A	1830.08	-0.000839488	0.00274217	-0.30614	0.759533
rs12646225	4	696848	T	C	1771.84	-0.00105113	0.00345432	-0.304295	0.760939
rs424029	3	85010039	G	A	1803.72	0.00180328	0.00594667	0.303242	0.76174
rs34305371	1	72733610	A	C	1796.57	0.00116087	0.00388226	0.299019	0.76496
rs2517602	6	30190040	A	G	1774.17	0.00065569	0.0021938	0.298884	0.765064
rs1158660	17	43945288	C	A	1750.99	-0.000682721	0.0023035	-0.296385	0.766971
rs117431198	20	58219763	C	T	1623.33	-0.00183116	0.00619275	-0.295694	0.767502
rs34627	5	60528806	T	C	1822.39	-0.000609306	0.00206675	-0.294814	0.76817
rs9467714	6	26340785	C	A	1797.73	0.000928802	0.00316565	0.2934	0.76925
rs3799378	6	26404374	G	C	1730.63	-0.000703273	0.00242038	-0.290563	0.77142
rs75477016	6	98781196	G	C	1818.82	-0.000948323	0.00328536	-0.288651	0.772881
rs13101632	4	103034391	A	G	1766.73	-0.0012399	0.00430883	-0.287759	0.773565
rs770463	5	88194950	G	A	1788.39	-0.000586699	0.00204847	-0.286408	0.774599
rs36162392	6	26569135	G	T	1776.15	-0.000939083	0.00332876	-0.282112	0.777891
rs77482156	6	25199853	G	T	1836.7	0.00122404	0.00441059	0.277524	0.781409
rs4731992	7	133702097	T	C	1863.72	0.000699442	0.00262497	0.266457	0.789917
rs10786662	10	103989812	A	G	1777.6	-0.000544564	0.0020596	-0.264402	0.791501
rs2333604	14	30071738	T	C	1783.37	-0.000531687	0.00211139	-0.251818	0.801211
rs7583067	2	100796850	T	C	1865.54	0.00062489	0.00251995	0.247977	0.80418
rs72793807	16	28651732	A	G	1757.61	0.000579081	0.00237029	0.244308	0.807021
rs1473634	8	20915316	G	A	1718.24	-0.000543853	0.00222669	-0.244243	0.807072
rs13214027	6	26573631	T	A	1742.7	0.000726969	0.00300395	0.242005	0.808805
rs4331524	2	100876111	T	G	1795.24	-0.000502029	0.00207961	-0.241405	0.809269
rs1732664	12	79747487	C	A	1769.97	-0.000600092	0.00250116	-0.239925	0.810416
rs28892332	2	118536571	G	A	1852.49	0.00125382	0.0052353	0.239494	0.810749
rs2925635	16	28622993	G	C	1762.43	-0.000523427	0.00222571	-0.235173	0.814102
rs3129977	6	30745800	G	A	1756.45	-0.00074652	0.00319549	-0.233616	0.81531
rs62484026	7	127792094	T	C	1794.45	0.000579344	0.00255591	0.226668	0.820707
rs36051354	3	52986012	G	A	1787.36	-0.000515337	0.00228252	-0.225776	0.821402
rs12707116	7	133424909	T	C	1779.09	0.000478045	0.00211786	0.225721	0.821445
rs909674	22	39859169	G	A	1753.72	0.000518888	0.00230004	0.2256	0.821539
rs407102	1	109846278	A	C	1741.32	0.000490783	0.00228449	0.214832	0.829923
rs429479	6	29372323	T	C	1762.9	-0.000712041	0.00333136	-0.213739	0.830776
rs13023088	2	100576304	C	G	1832.4	0.000631545	0.00299799	0.210656	0.833179
rs6124077	20	59815020	G	C	1763.32	-0.000440208	0.00212039	-0.207607	0.83556
rs743134	20	14804964	G	A	1800.34	0.000442294	0.00213691	0.206978	0.83605
rs926300	6	27059443	T	C	1782.63	0.00055153	0.00267902	0.20587	0.836916
rs2726513	4	106217358	A	G	1793.56	0.000439151	0.00215668	0.203624	0.838671
rs74944275	5	102726073	C	T	1729.26	-0.000945492	0.00475593	-0.198803	0.84244
rs2309812	2	100869702	A	G	1792.13	0.000423848	0.00213374	0.198641	0.842566
rs2346449	7	133733917	C	A	1802.57	-0.000446559	0.0022497	-0.198497	0.842679
rs61544985	7	127102681	T	C	1806.3	0.000404926	0.00211346	0.191594	0.848082
rs516902	1	96700020	C	A	1768.42	-0.000414165	0.00217532	-0.190393	0.849023
rs17199964	4	102707791	A	G	1730.75	0.000828333	0.00437422	0.189367	0.849827
rs11759522	6	3450814	A	G	1767.92	-0.000392555	0.00208235	-0.188516	0.850494
rs34172651	16	24766841	G	A	1848.42	-0.000435639	0.00232246	-0.187576	0.851229
rs13425585	2	157487273	G	A	1804.9	-0.000392548	0.00210587	-0.186407	0.852147
rs79738691	6	25148560	C	A	1867.1	0.000892062	0.00497603	0.179272	0.857744
rs2091329	1	110042079	C	T	1749.62	0.000391555	0.00220334	0.17771	0.858971
rs11764631	7	127179493	A	G	1803.38	-0.000364616	0.0020911	-0.174366	0.861597
rs1953522	1	216837241	A	C	1762.66	0.000367242	0.00217205	0.169076	0.865756
rs10761765	10	65188973	T	C	1847.99	-0.000442391	0.00265353	-0.166718	0.86761
rs12025777	1	41748897	C	A	1979.88	0.000678632	0.00412813	0.164392	0.869439
rs7613360	3	49916710	A	G	1741.54	-0.000340943	0.00208016	-0.163902	0.869827
rs34180096	7	104608592	A	C	1774.24	-0.000341284	0.00208448	-0.163726	0.869966
rs954734	3	24055654	C	T	1738.69	0.000345941	0.00215395	0.160608	0.872421
rs6759626	2	163886350	A	G	1773.32	0.000396398	0.00247204	0.160352	0.872622
rs750155	16	28620572	G	A	1805.33	0.000348796	0.00217532	0.160342	0.872629
rs11130226	3	49993191	C	A	1764.39	-0.000324317	0.00204903	-0.158279	0.874255
rs3130127	6	30391975	G	A	1802.82	-0.000377374	0.00240105	-0.15717	0.875128
rs1408579	10	101912194	G	A	1762.47	-0.00032206	0.00209499	-0.153729	0.877841
rs11970030	6	20930113	C	T	1776.53	0.000532572	0.00348596	0.152776	0.878592
rs200991	6	27815494	A	G	1757.91	0.000426385	0.00285381	0.149409	0.881248
rs7487854	12	50150266	C	T	1793.68	-0.000636671	0.00432069	-0.147354	0.882869
rs10853627	18	50706073	C	G	1774.79	-0.000306423	0.00208359	-0.147065	0.883097
rs10133551	14	33282232	C	T	1787.84	-0.000296539	0.00211416	-0.140263	0.888468
rs28646281	17	43977846	G	T	1767.67	-0.000286497	0.00218964	-0.130842	0.895915
rs10858096	1	109967104	T	C	1773.48	-0.000278362	0.00213041	-0.130662	0.896058
rs2636699	4	106312813	G	T	1769.08	-0.00028484	0.00218862	-0.130146	0.896466
rs143699161	17	43748712	A	T	1748.06	0.0003184	0.00246648	0.129091	0.897301
rs9966005	18	50440366	A	G	1813.62	0.000259125	0.00207258	0.125025	0.900517
rs1502233	18	50990435	C	A	1769.55	0.000269604	0.00217116	0.124175	0.901191
rs7998050	13	58473866	A	C	1763.32	0.000277377	0.00226176	0.122638	0.902408
rs4812279	20	59777491	T	C	1807.23	-0.000264672	0.00216461	-0.122273	0.902697
rs153286	5	165409177	A	G	1795.76	0.000253367	0.00207781	0.12194	0.902961
rs10281827	7	133081810	T	A	1751.78	-0.000260467	0.00225248	-0.115635	0.907955
rs11628208	14	36994709	T	G	1789.48	-0.000238629	0.00211449	-0.112854	0.910159
rs889956	2	57404834	C	A	1737.75	-0.000233758	0.00207353	-0.112734	0.910254
rs2336670	3	52998504	T	G	1755.97	-0.000248718	0.00224851	-0.110614	0.911935
rs11720236	3	127161689	G	A	1823.23	0.000309754	0.00288295	0.107443	0.914449
rs246776	1	44274699	C	T	1782.88	-0.000219643	0.00209274	-0.104955	0.916423
rs58859557	1	44010456	G	A	1744.68	-0.000454723	0.00433655	-0.104858	0.9165
rs2189373	6	30223428	C	T	1734.24	0.00028254	0.00270738	0.104359	0.916896
rs2426132	20	47723127	C	A	1810.1	-0.000221609	0.0021256	-0.104257	0.916977
rs151231	16	28582849	G	A	1803.74	-0.000218726	0.00215897	-0.101311	0.919315
rs28549862	8	64662318	A	C	1769.53	0.000228713	0.00227376	0.100588	0.919889
rs28645341	14	30174078	A	T	1745.68	0.000224827	0.00225278	0.0997996	0.920515
rs187084	3	52261031	G	T	1793.83	0.000210178	0.00211063	0.0995805	0.920688
rs11977339	7	132970674	C	T	1741.68	0.000218146	0.002212	0.0986193	0.921452
rs1362104	6	30101656	T	C	1745.68	-0.000201797	0.00211621	-0.0953573	0.924042
rs71324996	3	49834767	G	T	1712.6	0.000213985	0.00230071	0.0930085	0.925908
rs2239647	14	33292743	C	A	1780.96	-0.000189204	0.00204592	-0.0924788	0.926328
rs11648192	16	28618708	G	C	1782.49	0.000192477	0.002234	0.0861582	0.93135
rs9467707	6	26327905	T	C	1760.26	0.000276062	0.00334108	0.0826264	0.934158
rs79046494	16	28527326	T	A	1807.73	-0.000165179	0.00215951	-0.0764891	0.939038
rs381262	20	47933479	A	T	1825.88	0.000190762	0.00250122	0.0762674	0.939215
rs7814022	8	118902809	G	T	1780.2	0.000159397	0.00211293	0.075439	0.939874
rs8016504	14	33308021	G	C	1768.88	-0.000143499	0.0020368	-0.0704531	0.943841
rs1541102	21	40628765	G	A	1766.67	0.000153134	0.00218304	0.0701472	0.944084
rs2819336	1	44015809	C	T	1845.08	0.000144752	0.00215643	0.0671258	0.946489
rs7633520	3	23966425	C	A	1746.95	-0.000151916	0.0022739	-0.0668088	0.946742
rs4781499	16	13630944	T	G	1746.38	0.000196494	0.00300298	0.065433	0.947837
rs145104523	21	40644110	C	T	1673.35	0.00018458	0.00305755	0.0603684	0.951869
rs2280405	3	49895052	T	C	1791.5	-0.000130009	0.00215602	-0.0603004	0.951923
rs12073420	1	20871181	C	A	1783.12	0.000160934	0.00274865	0.0585502	0.953317
rs704444	3	64880377	A	G	1743.49	0.000118301	0.00209082	0.0565813	0.954885
rs9295486	6	20896553	T	A	1771	-0.000109413	0.00204726	-0.0534433	0.957385
rs9480861	6	108858460	G	A	1791.94	9.0956e-05	0.00209131	0.0434924	0.965314
rs11153822	6	98214814	G	A	1742.12	-8.31245e-05	0.0021335	-0.0389615	0.968926
rs11596211	10	101840119	T	C	1752.86	-7.97422e-05	0.00221853	-0.0359437	0.971331
rs7146202	14	33303517	G	A	1804.09	-6.7707e-05	0.00205108	-0.0330105	0.97367
rs35792732	7	132929804	G	A	1760.3	-8.09447e-05	0.00256697	-0.0315332	0.974848
rs7978070	12	14511806	C	G	1759.42	5.06131e-05	0.0021067	0.0240248	0.980836
rs13428598	2	144250487	C	T	1796.64	4.50456e-05	0.00209136	0.021539	0.982818
rs77944304	1	72582779	A	C	1788.98	-3.79852e-05	0.00226441	-0.0167749	0.986618
rs10218712	1	41832297	T	C	1832.8	-2.68414e-05	0.00232027	-0.0115682	0.990771
rs2844790	6	30094113	G	A	1820.01	1.42156e-05	0.00311942	0.00455712	0.996364
